# Supplementary material for: Breeding Buckwheat for Nutritional Quality in the Czech Republic
Source: Plants (Basel). 2021 Jun 22;10(7):1262. doi: 10.3390/plants10071262 (PMC8309114; doi:10.3390/plants10071262)
Supplement: Supplementary file 1 [file plants-10-01262-s001.zip]

Archive with 5 entries (5 files):
- Figure S1.tif
- Table S1 List of evaluated buckwheat accessions.xlsx
- Table S2 Data_2019_ms_sd.xlsx
- Table S3 Data_2020_ms_sd.xlsx
- Table S4 Mass spectrometric data, negative ionization.xlsx
