# Supplementary material for: Breeding Buckwheat for Nutritional Quality in the Czech Republic
Source: Plants (Basel). 2021 Jun 22;10(7):1262. doi: 10.3390/plants10071262 (PMC8309114; doi:10.3390/plants10071262)
Supplement: Supplementary file 1 [file plants-10-01262-s001.zip › Table S1 List of evaluated buckwheat accessions.xlsx]

## Sheet: List of accessions
	No.	ID	Name	Species	Country of Origin	Country name	Continent	Area	Acquisition Date	Holding institute
	1	01Z5000001	Aelita	FE	SUN	Former Soviet Union	Europe/Asia	East Europe/North Asia	1992	CZE122
	2	01Z5000004	Chishiminskaya	FE	SUN	Former Soviet Union	Europe/Asia	East Europe/North Asia	1992	CZE122
	3	01Z5000006	Krasnostreletskaya	FE	SUN	Former Soviet Union	Europe/Asia	East Europe/North Asia	1992	CZE122
	4	01Z5000007	Lada	FE	SUN	Former Soviet Union	Europe/Asia	East Europe/North Asia	1992	CZE122
	5	01Z5000010	Sibiryachka	FE	SUN	Former Soviet Union	Europe/Asia	East Europe/North Asia	1992	CZE122
	6	01Z5000013	Alaya 846	FE	UKR	Ukraine	Europe	East Europe	1996	CZE122
	7	01Z5000017	Monori	FE	UKN	unknown	-	-	1992	CZE122
	8	01Z5000018	Lehnicka krajova	FE	SVK	Slovakia	Europe	Central Europe	1996	CZE122
	9	01Z5000046	Iwate Zairai (MIDOU)	FE	JPN	Japan	Asia	East Asia	1992	CZE122
	10	01Z5000047	Tokushima Zairai	FE	JPN	Japan	Asia	East Asia	1992	CZE122
	11	01Z5000049	Yaita Zairai	FE	JPN	Japan	Asia	East Asia	1992	CZE122
	12	01Z5000050	Stoyoama Zairai	FE	JPN	Japan	Asia	East Asia	1992	CZE122
	13	01Z5000051	Botansoba	FE	JPN	Japan	Asia	East Asia	1992	CZE122
	14	01Z5000052	Hara Zairai	FE	JPN	Japan	Asia	East Asia	1992	CZE122
	15	01Z5000055	Arihira Zairai	FE	JPN	Japan	Asia	East Asia	1992	CZE122
	16	01Z5000058	Ballada	FE	SUN	Former Soviet Union	Europe/Asia	East Europe/North Asia	1993	CZE122
	17	01Z5000059	Krupinka	FE	SUN	Former Soviet Union	Europe/Asia	East Europe/North Asia	1993	CZE122
	18	01Z5000061	Skorospelaya	FE	SUN	Former Soviet Union	Europe/Asia	East Europe/North Asia	1993	CZE122
	19	01Z5000063	Pyra	FE	CSK	Czechoslovakia	Europe	Central Europe	1993	CZE122
	20	01Z5000065	Hruszowska	FE	POL	Poland	Europe	Central Europe	1994	CZE122
	21	01Z5000066	Prego	FE	DEU	Germany	Europe	Central Europe	1994	CZE122
	22	01Z5000067	Chernigovskaya 17	FE	UKR	Ukraine	Europe	East Europe	1996	CZE122
	23	01Z5000069	Vychodosl. krajova	FE	SVK	Slovakia	Europe	Central Europe	1996	CZE122
	24	01Z5000070	Spacinska 1	FE	SVK	Slovakia	Europe	Central Europe	1996	CZE122
	25	01Z5000071	Dozhdik	FE	BLR	Belarus	Europe	East Europe	1996	CZE122
	26	01Z5000072	Sudtirol Nr. 3	FE	POL	Poland	Europe	South Europe	1996	CZE122
	27	01Z5000095	Kora-I	FE	POL	Poland	Europe	Central Europe	1996	CZE122
	28	01Z5000111	Emka-I	FE	ITA	unknown	-	-	1996	CZE122
	29	01Z5000112	Gema	FE	POL	Poland	Europe	Central Europe	1996	CZE122
	30	01Z5000113	Lopfe	FE	UKN	unknown	-	-	1996	CZE122
	31	01Z5000123	Kara-Dag-I	FE	UKR	Ukraine	Europe	East Europe	2001	CZE122
	32	01Z5000127	Jana	FE	UKR	Ukraine	Europe	East Europe	2001	CZE122
	33	01Z5000128	Panda-I	FE	RUS	Russian Federation	Europe/Asia	East Europe/North Asia	2003	CZE122
	34	01Z5000129	Luba	FE	RUS	Russian Federation	Europe/Asia	East Europe/North Asia	2003	CZE122
	35	01Z5000131	Ceska krajova	FE	CSK	Czechoslovakia	Europe	Central Europe	2003	CZE122
	36	01Z5000133	Roksolana	FE	RUS	Russian Federation	Europe/Asia	East Europe/North Asia	2003	CZE122
	37	01Z5000134	Rubra	FE	RUS	Russian Federation	Europe/Asia	East Europe/North Asia	2003	CZE122
	38	01Z5000140	Tempest	FE	CAN	Canada	America	North America	2003	CZE122
	39	01Z5000141	Sweden-1	FE	SWE	Sweden	Europe	North Europe	2003	CZE122
	40	01Z5000143	CD 7272	FE	CSK	Czechoslovakia	Europe	Central Europe	2003	CZE122
	41	commercial variety	Bamby	FE	AUT	Austria	Europe	Central Europe	2003	n.a.
	42	commercial variety	Billy	FE	AUT	Austria	Europe	Central Europe	2003	n.a.
	43	commercial variety	Čebelica	FE	SVN	Slovenia	Europe	Central Europe	2005	n.a.
	44	commercial variety	Eva	FE	SVN	Slovenia	Europe	Central Europe	2020	n.a.
	45	commercial variety	Kora-II	FE	POL	Poland	Europe	Central Europe	1989	n.a.
	46	commercial variety	La Harpe	FE	FRA	France	Europe	West Europe	1994	n.a.
	47	commercial variety	Panda-II	FE	POL	Poland	Europe	Central Europe	2003	n.a.
	48	commercial variety	Zita	FE	CZE	Czech Republic	Europe	Central Europe	2009	n.a.
	49	commercial variety	Zoe	FE	CZE	Czech Republic	Europe	Central Europe	2010	n.a.
	50	check variety	Jana-CV-I	FE	UKR	Ukraine	Europe	East Europe	n.a.	n.a.
	51	check variety	Špačinská CV-I	FE	SVK	Slovakia	Europe	Central Europe	n.a.	n.a.
	52	UC0100100	Hibridnaya	FE	RUS	Russian Federation	Europe/Asia	East Europe/North Asia	1992	UKR008
	53	UC0100115	Bogatir-I	FE	RUS	Russian Federation	Europe/Asia	East Europe/North Asia	1992	UKR008
	54	UC0100170	Krupnoplodnaya	FE	HUN	Hungary	Europe	Middle/East Europe	1992	UKR008
	55	UC0100210	Bogatir-II	FE	RUS	Russian Federation	Europe/Asia	East Europe/North Asia	1992	UKR008
	56	UC0100212	Mistsevii 31	FE	LTU	Lithuania	Europe	North Europe	1992	UKR008
	57	UC0100276	Bolshevik-Albaniya	FE	ALB	Albania	Europe	East Europe	1992	UKR008
	58	UC0100277	UC0100277	FE	UKN	unknown	-	-	1992	UKR008
	59	UC0100278	UC0100278	FE	KOR	Korea, South	Asia	East Asia	1992	UKR008
	60	UC0100279	UC0100279	FE	KOR	Korea, South	Asia	East Asia	1992	UKR008
	61	UC0100280	UC0100280	FE	FRA	France	Europe	West Europe	1992	UKR008
	62	UC0100281	UC0100281	FE	FRA	France	Europe	West Europe	1992	UKR008
	63	UC0100282	UC0100282	FE	FRA	France	Europe	West Europe	1992	UKR008
	64	UC0100283	UC0100283	FE	SWE	Sweden	Europe	North Europe	1992	UKR008
	65	UC0100285	Tetraploidnaya	FE	RUS	Russian Federation	Europe/Asia	East Europe/North Asia	1992	UKR008
	66	UC0100361	Sadkom	FE	POL	Poland	Europe	Central Europe	1993	UKR008
	67	UC0100362	Belorusk. gomostilnaya	FE	BLR	Belarus	Europe	East Europe	1993	UKR008
	68	UC0100365	Gornoglazka	FE	BLR	Belarus	Europe	East Europe	1992	UKR008
	69	UC0100912	Serebrysta	FE	UKR	Ukraine	Europe	East Europe	1994	UKR008
	70	UC0100946	UC0100946	FE	USA	United States of America	America	Norht America	1994	UKR008
	71	UC0100948	Mosteapaz	FE	POL	Poland	Europe	Central Europe	1994	UKR008
	72	UC0100949	Olmemil	FE	PRK	Korea	Asia	East Asia	1994	UKR008
	73	UC0100988	Mig	FE	RUS	Russian Federation	Europe/Asia	East Europe/North Asia	n.a.	UKR008
	74	UC0100991	Belorusk. odnostebelnaya	FE	BLR	Belarus	Europe	East Europe	n.a.	UKR008
	75	UC0101092	Skorospelaya 81	FE	RUS	Russian Federation	Europe/Asia	East Europe/North Asia	n.a.	UKR008
	76	UC0101095	Shinano 1	FE	JPN	Japan	Asia	East Asia	n.a.	UKR008
	77	UC0101109	Gorets vuzkolistii	FE	RUS	Russian Federation	Europe/Asia	East Europe/North Asia	1993	UKR008
	78	UC0101129	Kara-Dag-II	FE	UKR	Ukraine	Europe	East Europe	1997	UKR130
	79	UC0101155	Kosmeya	FE	UKR	Ukraine	Europe	East Europe	1994	UKR130
	80	UC0101182	UC0101182	FE	AUS	Australia	Australia	Australia	1996	UKR008
	81	UC0101319	UC0101319	FE	UKR	Ukraine	Europe	East Europe	2005	UKR130
	82	UC0101496	Radehivska polipshena	FE	UKR	Ukraine	Europe	East Europe	1995	UKR130
	83	UC0101642	Determinant 2	FE	UKR	Ukraine	Europe	East Europe	n.a.	UKR130
	84	UC0101679	UC0101679	FE	CAN	Canada	America	North America	n.a.	UKR008
	85	UC0101927	UC0101927	FE	GEO	Georgia	Europe	East Europe/West Asia	1995	UKR008
	86	UC0101942	UC0101942	FE	AUS	Australia	Australia	Australia	1996	UKR008
	87	UC0101948	UC0101948	FE	ETH	Ethiopia	Africa	East Africa	1997	UKR008
	88	UC0101972	Akademichna	FE	UKR	Ukraine	Europe	East Europe	2004	UKR008
	89	UC0101979	Malinka	FE	UKR	Ukraine	Europe	East Europe	2006	UKR008
	90	UC0101992	Perlyna Podilska	FE	UKR	Ukraine	Europe	East Europe	2007	UKR008
	91	UC0102114	Marta	FE	BLR	Belarus	Europe	East Europe	n.a.	UKR008
	92	UC0102165	Kvyetka determinantna	FE	BLR	Belarus	Europe	East Europe	2010	UKR008
	93	UC0102185	Ilishevskaya	FE	KAZ	Kazakhstan	Asia	Central Asia	2010	UKR008
	94	UC0102201	Aresa	FE	BLR	Belarus	Europe	East Europe	n.a.	UKR008
	95	UC0102203	Ametist	FE	BLR	Belarus	Europe	East Europe	n.a.	UKR008
	96	UC0102205	Feniks	FE	BLR	Belarus	Europe	East Europe	n.a.	UKR008
	97	UC0102208	Arno	FE	CAN	Canada	America	North America	n.a.	UKR008
	98	UC0100177	Emka-II	FE	POL	Poland	Europe	Central Europe	1992	UKR008
	99	UC0100348	Zelenokvitkova 90	FE	UKR	Ukraine	Europe	East Europe	1992	UKR008
	100	UC0101698	Krupnopl. shortandinskaya	FE	KAZ	Kazakhstan	Asia	Central Asia	1992	UKR008
	101	working collection CZ	Aiva	FE	ITA	Italy	Europe	South Europe	n.a.
	102	working collection CZ	Nostran	FE	ITA	Italy	Europe	South Europe	n.a.
	103	working collection CZ	From Poland	FE	ITA	Italy	Europe	South Europe	n.a.
	104	PI 647594	Tokyo/PA 011	FE	CAN	Canada	America	North America	1982	NE9
	105	PI 647598	Pulawska/PA 054	FE	POL	Poland	Europe	Central Europe	1982	NE9
	106	PI 647599	PA 056	FE	CHE	Switzerland	Europe	West Europe	1982	NE9
	107	PI 647601	Nostrano	FE	ITA	Italy	Europe	South Europe	1982	NE9
	108	PI 647617	Tokyo	FE	CAN	Canada	America	North America	1966	NE9
	109	PI 647625	MC 039	FE	POL	Poland	Europe	Central Europe	1972	NE9
	110	PI 647628	MC 044	FE	POL	Poland	Europe	Central Europe	1972	NE9
	111	PI 647635	MC 258	FE	POL	Poland	Europe	Central Europe	1972	NE9
	112	PI 647636	MC 052	FE	SUN	Former Soviet Union	Europe/Asia	East Europe/North Asia	1972	NE9
	113	PI 647637	MC 054	FE	SUN	Former Soviet Union	Europe/Asia	East Europe/North Asia	1972	NE9
	114	PI 633689	MC 056	FE	SUN	Former Soviet Union	Europe/Asia	East Europe/North Asia	1972	NE9
	115	PI 647638	MC 060	FE	SUN	Former Soviet Union	Europe/Asia	East Europe/North Asia	1972	NE9
	116	PI 647641	CD 8217	FE	SUN	Former Soviet Union	Europe/Asia	East Europe/North Asia	1972	NE9
	117	PI 647643	Gunma Prefectura	FE	JPN	Japan	Asia	East Asia	1972	NE9
	118	PI 647654	CD 7273	FE	CSK	Czechoslovakia	Europe	Central Europe	1973	NE9
	119	PI 647681	Slavyanka	FE	SUN	Former Soviet Union	Europe/Asia	East Europe/North Asia	1974	NE9
	120	PI 600909	Winsor Royal	FE	USA	United States of America	America	Norht America	1983	NE9
	121	PI 590989	Chaselimadao	FE	CHN	China	Asia	East Asia	1995	NE9
	122	PI 658433	Manor	FE	CAN	Canada	America	North America	1995	NE9
	123	PI 658437	Sperli	FE	CHE	Switzerland	Europe	West Europe	1993	NE9
	124	PI 658440	Enka	FE	DNK	Denmark	Europe	North Europe	1993	NE9
	125	PI 681711	Grechka	FE	TJK	Tajikistan	Asia	Central Asia	2006	NE9
	126	SRGB 5553	SVNDOL2007-41	FE	SVN	Slovenia	Europe	Central Europe	2007	SVN019
	127	SRGBTBA	HUNORS 2010-9	FE	SVN	Slovenia	Europe	Central Europe	2010	SVN019
	128	SRGB 5702	SVNGOR 2010-14	FE	SVN	Slovenia	Europe	Central Europe	2010	SVN019
	129	SRGB 2198	Vrhtrebnje	FE	SVN	Slovenia	Europe	Central Europe		SVN018
	130	SRGB2222	SRGB2222	FE	SVN	Slovenia	Europe	Central Europe		SVN018
	131	SRGB 2265	Gorenje Nekovo, Kanal	FE	SVN	Slovenia	Europe	Central Europe		SVN018
	132	SRGB 2270	Temnica na Krasu	FE	SVN	Slovenia	Europe	Central Europe		SVN018
	133	SRGB 2285	Kleče	FE	SVN	Slovenia	Europe	Central Europe		SVN018
	134	SRGB 2296	Brusnice, Novo Mesto	FE	SVN	Slovenia	Europe	Central Europe		SVN018
	135	check variety	Jana CV-II	FE	UKR	Ukraine	Europe	East Europe	n.a.	n.a.
	136	check variety	Špačinská CV-II	FE	SVK	Slovakia	Europe	Central Europe	n.a.	n.a.
	FE-Fagopyrum esculentum. CV-check variety.
