# Supplementary material for: Breeding Buckwheat for Nutritional Quality in the Czech Republic
Source: Plants (Basel). 2021 Jun 22;10(7):1262. doi: 10.3390/plants10071262 (PMC8309114; doi:10.3390/plants10071262)
Supplement: Supplementary file 1 [file plants-10-01262-s001.zip › Table S2 Data_2019_ms_sd.xlsx]

## Sheet: Mean_sd_2019
No.	ID	Name	Species	1000-seed weight (g)	Plant height (cm)	Crude protein (% dw)	Antiox. Activity (mmol TE/g dw)	Total phenolic content (GAE g/kg dw)	Sum PHE (ug/g dw)	Flavanols				Phenolic acids			Flavonols						Flavons					Flavanons
										Epicatechin (ug/g dw)	Catechin (ug/g dw)	Procyanidine B2 (ug/g dw)	Procyanidine B1+B3 (ug/g dw)	Caffeic acid (ug/g dw)	Chlorogenic acid (ug/g dw)	Gallic acid (ug/g dw)	Rutin (ug/g dw)	Isoquercetin (ug/g dw )	Quercetin (ug/g dw)	Quercitrin (ug/g dw)	Hyperoside (ug/g dw)	Kaempferol (ug/g dw)	Orientin (ug/g dw)	Isoorientin (ug/g dw)	Vitexin (ug/g dw)	Isovitexin (ug/g dw)	Apigenin (ug/g dw)	Naringenin (ug/g dw)	Hesperidin (ug/g dw)
1	01Z5000001	Aelita	FE	26.76±1.08	111.8±16.31	13.32±0.28	9.25±0.37	428.06±0.47	552.75±14.63	76.17±1.97	23.26±0.95	4.62±0.11	0.23±0.01	0.26±0.02	0.86±0.04	4.42±0.55	226.95±4.58	8.06±0.26	3.54±0.02	3.17±0.08	41.39±0.26	0.08±0.01	20.61±0.59	16.59±0.42	64.17±2.6	29.67±1.02	0.33±0.01	0.46±0.01	0.08±0.01
2	01Z5000004	Chishiminskaya	FE	27.06±1.24	103.6±11.41	13.26±0.29	10.92±0.28	447.14±0.94	622.69±7.14	89.04±0.61	45.86±1.16	6.39±0.20	0.50±0.10	0.22±0.00	1.08±0.04	5.24±0.03	154.1±2.41	13.96±0.10	4.05±0.04	1.17±0.02	59.42±1.80	0.03±0.00	32.13±0.40	26.18±0.61	90.24±0.85	40.82±0.34	0.26±0.00	0.39±0.02	0.03±0.00
3	01Z5000006	Krasnostreletskaya	FE	26.96±0.51	112±14.27	13.53±0.24	10.93±0.62	438.42±0.47	581.06±5.28	59.87±0.95	68.16±0.43	4.71±0.12	2.11±0.02	0.27±0.01	1.28±0.11	4.86±0.02	152.01±1.64	13.3±0.66	2.38±0.02	1.03±0.02	64.36±0.97	0.02±0.01	23.48±0.07	24.11±0.31	53.38±0.4	29.98±0.62	0.15±0.00	0.51±0.01	0.02±0.01
4	01Z5000007	Lada	FE	24.85±1.07	106.4±13.89	12.94±0.26	11.27±0.01	440.93±0.94	586.69±4.67	86.71±0.9	44.62±0.48	6.76±0.14	0.62±0.02	0.25±0.01	1.49±0.02	6.64±0.02	182.54±1.77	11.81±0.41	2.21±0.04	2.08±0.02	65.36±0.89	n.d.	20.42±0.20	16.93±0.3	57.28±0.21	28.45±0.55	0.22±0.00	0.43±0.01	n.d.
5	01Z5000010	Sibiryachka	FE	29.38±0.42	109.2±11.82	13.63±0.14	10.12±0.86	372.8±0	407.8±4.03	77.64±0.4	21.99±0.37	5.36±0.11	0.22±0.07	0.17±0.00	0.99±0.04	3.92±0.05	139.77±2.33	6.03±0.12	1.50±0.05	0.71±0.01	41.40±0.31	0.02±0.01	13.20±0.13	10.36±0.23	41.4±0.16	16.36±0.14	0.17±0.00	0.42±0.01	0.02±0.01
6	01Z5000013	Alaya 846	FE	22.68±0.55	102.4±10.82	14.5±0.41	10.07±0	374.76±0.47	505.04±1.46	65.41±0.54	17.89±0.16	3.60±0.11	0.05±0.02	0.23±0.00	0.9±0.03	6.64±0.14	163.83±0.83	4.00±0.09	2.14±0.03	1.81±0.04	25.66±0.54	0.01±0.00	31.19±0.28	20.61±0.13	90.94±0.45	44.98±0.74	0.23±0.01	0.35±0.02	0.01±0.00
7	01Z5000017	Monori	FE	25.78±2.56	98±7.87	13.8±0.41	11.61±0.48	414.94±0.47	498.28±10.26	68.56±1.06	53.66±1.30	5.28±0.08	1.03±0.02	0.39±0.01	0.93±0.02	5.03±0.04	156.76±5.13	5.12±0.13	2.56±0.08	0.97±0.04	21.30±0.30	n.d.	18.57±0.34	14.30±0.17	58.25±0.08	25.14±0.73	0.19±0.01	0.53±0.02	n.d.
8	01Z5000018	Lehnicka krajova	FE	25.59±2.63	104±5.1	13.68±0.22	12.66±0.22	509.85±0.47	645.82±11.7	62.11±1.17	37.13±0.65	5.13±0.12	0.67±0.10	0.24±0.00	1.09±0.09	5.50±0.02	184.68±3.68	13.87±0.54	3.78±0.10	1.33±0.05	68.79±1.98	0.02±0.01	37.83±0.06	31.03±0.7	97.36±1.4	50.83±1.11	0.28±0.01	0.65±0.01	0.02±0.01
9	01Z5000046	Iwate Zairai (MIDOU)	FE	26.64±1.22	103.6±9.13	13.54±0.15	17.28±0.84	482.33±0.93	711.41±7.85	152.73±3.42	47.69±0.08	10.25±0.03	1.76±0.05	0.33±0.01	3.38±0.11	8.70±0.08	193.46±2.74	12.02±0.29	3.28±0.00	1.47±0.02	68.42±0.75	n.d.	26.65±0.18	24.03±0.33	64.7±1.04	33.59±0.13	0.16±0.01	0.64±0.02	n.d.
10	01Z5000047	Tokushima Zairai	FE	29.84±1.43	84.8±17.7	12.98±0.08	15.29±1.41	431.57±0	603.16±7.27	93.93±0.53	26.18±0.22	5.91±0.17	0.59±0.10	0.29±0.00	2.21±0.08	5.55±0.07	160.55±1.94	9.51±0.15	2.90±0.06	1.67±0.03	56.49±1.09	0.00±0.00	28.05±0.45	27.10±0.27	101.42±1.15	47.78±1.55	0.17±0.01	0.53±0.01	0.00±0.00
11	01Z5000049	Yaita Zairai	FE	32.62±4.49	131.8±20.47	13.24±0.11	14.51±0.84	432.39±0.47	412.49±4.24	86.50±1.34	29.92±0.23	5.52±0.05	0.89±0.02	0.28±0.01	1.28±0.07	5.55±0.09	160.4±2.34	5.01±0.22	1.75±0.01	1.28±0.02	32.75±0.58	0.00±0.00	6.43±0.02	6.44±0.17	22.32±0.08	9.31±0.04	0.07±0.00	0.37±0.03	0.00±0.00
12	01Z5000050	Stoyoama Zairai	FE	25.65±1.61	109.2±9.72	12.96±0.37	14.68±0.1	449.3±0.47	503.66±4.19	81.51±1.17	21.71±0.14	6.32±0.11	0.71±0.03	0.25±0.01	1.12±0.02	8.86±0.04	153.92±1.39	5.58±0.27	2.27±0.02	1.71±0.04	27.72±0.11	0.01±0.00	25.10±0.20	17.81±0.26	79.11±0.79	37.80±0.20	0.23±0.00	0.62±0.02	0.01±0.00
13	01Z5000051	Botansoba	FE	27.51±2.79	119.8±15.57	13.18±0.02	16.78±0.96	416.81±0	457.32±4.3	100.24±2.08	28.73±0.17	7.39±0.12	0.26±0.00	0.23±0.00	0.45±0.01	6.31±0.01	136.46±1.53	6.29±0.17	3.30±0.03	2.67±0.07	29.74±0.51	0.01±0.00	13.89±0.33	11.53±0.06	50.28±0.49	23.77±0.20	0.11±0.00	0.35±0.01	0.01±0.00
14	01Z5000052	Hara Zairai	FE	26.96±3.21	108.4±21.17	13.62±0.05	11.68±0.42	381.94±4.2	510.57±2.76	74.68±0.02	38.46±0.33	4.94±0.07	0.59±0.03	0.24±0.00	1.06±0.03	5.59±0.00	160.42±1.78	7.23±0.24	2.97±0.05	1.90±0.01	57.53±0.60	0.03±0.00	19.33±0.29	14.55±0.06	52.3±0.54	23.44±0.29	0.18±0.00	0.52±0.02	0.03±0.00
15	01Z5000055	Arihira Zairai	FE	30.51±3.74	113.6±13.81	13.85±0.13	10.16±0.46	359.76±0.93	573.03±10.86	63.87±1.20	46.33±1.13	5.69±0.05	0.90±0.02	0.31±0.00	2.12±0.02	6.43±0.10	187.27±3.58	8.27±0.43	3.64±0.11	1.12±0.05	55.22±1.34	0.05±0.01	27.71±0.2	24.86±0.78	57.43±1.03	27.33±0.82	0.23±0.01	0.59±0.01	0.05±0.01
16	01Z5000058	Ballada	FE	26.94±3.39	91.6±9.97	14.22±0.12	10.83±0.06	350.74±0.47	463.26±4.66	52.19±0.17	35.11±0.43	5.31±0.06	0.49±0.06	0.24±0.01	0.74±0.04	4.91±0.15	157.33±1.48	4.85±0.01	3.23±0.04	0.78±0.01	23.88±0.57	0.01±0.01	23.52±0.59	17.01±0.05	66.91±1.34	25.50±0.39	0.26±0.00	0.5±0.02	0.01±0.01
17	01Z5000059	Krupinka	FE	28.01±0.63	85.2±5.42	13.78±0.33	10.87±0.5	367.05±1.88	555.1±2.24	54.53±0.07	34.68±0.5	6.01±0.08	0.41±0.04	0.29±0.01	2.29±0.05	5.72±0.13	213.61±2.37	9.61±0.02	2.79±0.02	0.93±0.05	48.06±0.95	0.00±0.00	23.63±0.12	17.16±0.2	64.90±0.70	29.10±0.63	0.25±0.01	0.33±0.02	0.00±0.00
18	01Z5000061	Skorospelaya	FE	29.68±3.59	91±8.32	13.9±0.47	11.89±0.3	372.98±0	488.49±1.85	74.97±0.65	17.89±0.34	6.24±0.09	0.01±0.00	0.33±0.00	0.66±0.04	4.86±0.07	155.97±0.8	9.91±0.08	4.19±0.02	0.88±0.01	31.99±0.72	0.01±0.00	24.03±0.36	17.16±0.12	78.45±0.39	37.58±0.25	0.26±0.00	0.34±0.01	0.01±0.00
19	01Z5000063	Pyra	FE	25.71±3.96	94±10.18	13.97±0.22	10.88±0.27	402.04±0	729.11±7.5	70.33±1.01	44.5±0.50	6.37±0.04	0.54±0.02	0.32±0.01	2.05±0.03	6.17±0.07	217.6±3.47	6.43±0.10	7.23±0.08	1.45±0.03	54.89±0.85	0.01±0.00	49.42±0.66	35.07±0.27	117.7±1.05	57.08±1.26	0.38±0.01	0.37±0.01	0.01±0.00
20	01Z5000065	Hruszowska	FE	29.72±4.22	97.6±4.67	14.21±0.04	10.45±0.98	409.44±0.47	423.88±5.41	68.79±0.52	22.73±0.49	4.74±0.12	0.02±0.01	0.25±0.01	0.62±0.01	4.23±1.09	146.04±2.6	4.62±0.11	2.69±0.05	1.21±0.04	27.87±0.35	0.02±0.00	22.78±0.41	13.96±0.37	51.69±0.21	24.08±0.36	0.26±0.01	0.30±0.00	0.02±0.00
21	01Z5000066	Prego	FE	32.26±3.14	104.6±10.11	13.62±0.3	10.03±0.96	321.07±2.33	512.03±10.6	67.43±1.16	24.19±0.5	5.23±0.16	0.41±0.13	0.22±0.00	2.04±0	5.75±0.05	185.89±5.25	5.96±0.03	5.23±0.05	1.22±0.03	47.81±1.44	0.04±0.01	26.05±0.33	21.56±0.48	55.99±1.27	25.92±0.55	0.31±0.01	0.42±0.02	0.04±0.01
22	01Z5000067	Chernigovskaya 17	FE	27.95±0.02	109±17.3	13.48±0.13	11.62±0.62	348.91±1.87	397.5±8.95	57.74±0.80	15.7±0.32	3.56±0.09	0.00±0.00	0.20±0.01	0.61±0.03	4.76±0.11	154.73±4.67	5.25±0.22	2.49±0.08	0.73±0.01	31.18±0.78	0.01±0.00	16.38±0.42	10.82±0.1	52.98±0.65	19.30±0.41	0.34±0.01	0.26±0.02	0.01±0.00
23	01Z5000069	Vychodosl. krajova	FE	27.43±0.22	93.8±6.82	14.25±0.12	12.15±0.21	280.82±1.4	486.35±5.81	49.66±0.53	23.27±0.40	4.53±0.06	0.22±0.01	0.23±0.00	0.52±0.02	5.68±0.09	167.6±2.23	7.35±0.17	2.69±0.04	1.79±0.02	38.61±1.01	0.02±0.00	29.01±0.31	19.61±0.32	75.61±0.66	30.20±0.54	0.36±0.01	0.22±0.01	0.02±0.00
24	01Z5000070	Spacinska 1	FE	25.9±0.21	112.4±22.29	13.3±0.23	14.14±0.15	323.01±4.66	517.02±7.13	90.86±0.33	31.42±0.42	6.04±0.14	0.19±0.12	0.28±0.00	1.22±0.02	5.52±0.05	222.38±4.52	5.70±0.12	3.26±0.04	1.22±0.01	26.62±0.68	0.01±0.00	14.75±0.03	11.75±0.16	40.17±0.81	18.18±0.25	0.10±0.00	0.22±0.01	0.01±0.00
25	01Z5000071	Dozhdik	FE	29.57±1.39	102.8±15.84	13.92±0.02	12.61±0.1	334.94±4.67	779.05±8.74	81.9±1.51	69.99±0.72	6.31±0.07	1.21±0.01	0.29±0.01	1.09±0.04	7.67±0.03	210.75±4.92	9.39±0.19	5.16±0.04	1.53±0.07	45.99±0.78	0.03±0.01	41.83±0.94	30.34±0.45	130.57±0.93	55.53±0.95	0.30±0.01	0.29±0.01	0.03±0.01
26	01Z5000072	Sudtirol Nr. 3	FE	27.5±0.31	110±13.84	13.84±0.16	10.72±0.13	308.37±0	432.95±7.4	62.74±0.77	20.04±0.48	4.69±0.07	0.16±0.07	0.17±0.00	1.16±0.06	6.86±0.05	137.89±2.61	6.62±0.20	4.13±0.08	1.17±0.01	32.63±0.47	0.04±0.01	22.15±0.55	17.22±0.44	64.16±1.84	23.56±0.57	0.20±0.01	0.30±0.01	0.04±0.01
27	01Z5000095	Kora-I	FE	25.59±1.07	101.2±10.78	13.43±0.1	12.84±0.91	410.92±5.61	671.96±19.63	78.82±2.55	30.2±0.54	7.35±0.1	1.66±0.05	0.24±0.01	1.39±0.03	9.09±0.20	230.63±8.54	12.38±0.39	5.61±0.16	1.99±0.06	58.19±2.10	0.06±0.01	33.14±0.20	26.86±0.7	91.3±2.85	41.67±1.46	0.24±0.00	0.20±0.01	0.06±0.01
28	01Z5000111	Emka-I	FE	34.32±0.44	96.4±6.28	13.11±0.15	13.19±1.14	495.35±2.34	576.99±5.08	61.94±0.13	23.75±0.30	5.04±0.04	0.44±0.02	0.20±0.00	0.85±0.01	13.23±0.03	169.16±1.7	7.46±0.14	2.86±0.02	0.95±0.01	42.71±0.70	0.02±0.01	32.28±0.35	23.07±0.4	109.1±1.72	45.89±0.96	0.35±0.01	0.28±0.01	0.02±0.01
29	01Z5000112	Gema	FE	25.1±1.75	100±7.85	13.2±0.41	14.61±0.72	398.97±6.09	568.26±10.85	89.45±1.22	31.28±1.04	5.77±0.1	0.12±0.15	0.21±0.01	0.4±0.01	8.27±0.12	142.43±4.15	10.95±0.29	4.68±0.05	0.60±0.03	53.01±0.87	0.02±0.00	27.12±0.55	23.94±0.27	92.15±1.47	37.82±0.37	0.23±0.00	0.16±0.00	0.02±0.00
30	01Z5000113	Lopfe	FE	25.88±0.75	107.4±7.34	13.69±0.07	12.39±0.33	320.68±4.21	490.71±4.6	77.58±0.75	22.53±0.08	8.64±0.14	0.24±0.12	0.25±0.00	0.98±0.02	7.15±0.06	160.47±2.96	6.96±0.38	3.76±0.05	1.17±0.01	43.65±0.34	0.04±0.00	19.26±0.09	15.38±0.11	66.31±0.7	26.04±0.32	0.16±0.01	0.20±0.01	0.04±0.00
31	01Z5000123	Kara-Dag-I	FE	24.96±0.68	105.2±11.16	13.41±0.33	14.78±0.29	336.04±4.2	579.77±8.57	69.18±0.54	34.96±0.24	5.21±0.10	0.45±0.01	0.24±0.01	1.01±0.03	11.01±0.11	202.66±5.09	8.62±0.10	4.27±0.07	0.70±0.02	35.73±0.90	0.02±0.00	25.42±0.33	17.24±1.95	78.05±0.6	38.26±0.16	0.15±0.01	0.17±0.01	0.02±0.00
32	01Z5000127	Jana	FE	24.5±0.8	109±15.66	13.87±0.23	14.08±0.31	335±0.47	525.79±2.27	96.28±0.77	19.19±0.15	8.14±0.06	0.54±0.01	0.22±0.00	2.11±0.02	12.92±0.07	149.69±1.26	5.02±0.09	3.94±0.04	1.26±0.05	31.52±0.22	0.01±0.00	28.4±0.53	17.15±0.97	82.84±1.38	33.41±0.29	0.30±0.01	0.20±0.00	0.01±0.00
33	01Z5000128	Panda-I	FE	26.21±0.9	103.6±11.83	13.23±0.09	13.23±0.16	332.34±5.13	561.58±7.94	76.72±0.73	29.12±0.46	6.18±0.16	1.19±0.07	0.26±0.00	0.96±0.04	12.28±0.17	171.38±4.18	11.14±0.09	5.70±0.08	0.98±0.01	54.62±0.65	0.05±0.00	26.41±0.09	15.91±0.4	75.14±0.87	30.54±0.63	0.22±0.00	0.21±0.00	0.05±0.00
34	01Z5000129	Luba	FE	25.14±0.67	109.8±8.45	13.03±0.26	9.72±0.13	340.32±4.19	520.86±12.39	55.61±0.41	26.88±0.31	3.78±0.08	0.43±0.09	0.22±0.00	0.52±0.05	9.61±0.21	144.5±4.23	8.80±0.46	3.26±0.08	0.75±0.01	42.79±1.46	0.03±0.00	26.96±0.53	15.65±0.31	104.84±3.3	38.88±1.52	0.29±0.00	0.13±0.00	0.03±0.00
35	01Z5000131	Ceska krajova	FE	22.38±0	132.8±13.83	13.57±0.12	12.88±0.37	359.51±0.93	458.01±6.2	56.12±0.65	22.48±0.22	5.31±0.13	1.12±0.02	0.30±0.01	2.29±0.05	7.97±0.14	168.1±3.55	8.99±0.50	6.24±0.18	2.73±0.02	69.94±0.67	0.03±0.01	22.25±0.17	12.92±0.1	26.45±0.16	12.83±0.19	0.12±0.00	0.24±0.01	0.03±0.01
36	01Z5000133	Roksolana	FE	30.55±0.4	106±11.92	13.83±0.01	12.54±1.13	357.01±2.34	511.84±5.16	60.87±0.19	19.44±0.35	5.38±0.02	1.61±0.05	0.22±0.00	1.11±0.01	10.08±0.03	135.34±2.34	8.76±0.44	5.41±0.06	0.86±0.00	61.27±0.39	0.04±0.01	39.81±0.1	23.1±0.05	73.27±0.78	33.62±0.62	0.27±0.00	0.25±0.01	0.04±0.01
37	01Z5000134	Rubra	FE	25.97±1.38	101.2±8.08	13.97±0.4	20.21±0.05	372.87±1.86	669.07±11.64	43.78±0.49	25.06±0.67	4.99±0.06	0.45±0.02	0.37±0.00	2.33±0.03	9.58±0.19	185.65±2.01	34.12±1.93	13.93±0.54	1.90±0.03	105.63±2.89	0.24±0.01	37.17±0.12	21.58±0.07	102.64±2.9	43.94±0.61	0.40±0.01	0.22±0.01	0.24±0.01
38	01Z5000140	Tempest	FE	20±0.45	122.6±26.35	13.92±0.09	13.9±1.05	477.58±21.47	531.87±4.71	41.53±0.13	22.22±0.20	5.14±0.05	0.47±0.02	0.39±0.00	1.68±0.05	13.25±0.07	132.46±1.91	7.19±0.33	7.15±0.06	1.22±0.05	55.62±0.99	0.06±0.01	47.08±0.41	27.33±0.24	91.56±1.32	40.50±0.56	0.62±0.01	0.45±0.01	0.06±0.01
39	01Z5000141	Sweden-1	FE	25.69±0	96.2±8.89	13.6±0.24	14.72±0.2	476.7±21.39	523.23±5.93	54.15±1.07	37.5±0.09	5.74±0.09	0.85±0.01	0.31±0.01	1.5±0.01	13.33±0.18	148.75±3	6.94±0.16	7.50±0.08	3.11±0.05	47.08±0.87	0.04±0.00	29.15±0.21	16.92±0.12	67.6±0.62	30.38±0.28	0.33±0.01	0.34±0.01	0.04±0.00
40	01Z5000143	CD 7272	FE	21.7±0.56	105±16.64	13.59±0.11	9.33±0.35	454.96±16.35	488.8±1.94	68.26±0.46	45.6±0.30	5.76±0.05	0.52±0.00	0.37±0.01	0.8±0.06	9.18±0.13	153.44±1.03	7.11±0.25	3.61±0.03	1.00±0.03	42.09±0.43	0.01±0.01	21.65±0.34	12.57±0.19	43.79±0.51	17.28±0.09	0.19±0.01	0.27±0.00	0.01±0.01
41	commercial variety	Bamby	FE	21.29±1.37	93.6±16.86	13.7±0.09	11.87±0.6	351.41±3.45	484.12±9.3	98.51±1.53	33.09±0.60	7.48±0.10	1.51±0.04	0.23±0.00	1.49±0.01	13.47±0.26	106.37±2.04	22.6±0.40	3.34±0.07	1.46±0.02	81.94±2.40	0.05±0.00	13.79±0.35	8.01±0.21	27.74±0.51	14.49±0.30	0.14±0.00	0.33±0.01	0.05±0.00
42	commercial variety	Billy	FE	32.24±2.21	114±17.74	13.47±0.03	17.04±0.22	413.31±2.58	503.79±4.97	96.15±0.4	32.54±0.28	9.29±0.20	1.29±0.04	0.22±0.01	1.16±0.02	9.54±0.15	156.45±1.93	8.54±0.32	4.29±0.08	1.26±0.03	47.04±0.63	0.02±0.00	19.05±0.25	11.06±0.15	41.08±0.57	21.09±0.31	0.09±0.00	0.25±0.01	0.02±0.00
43	commercial variety	Čebelica	FE	24.4±1.83	125.6±11.15	13.44±0.34	13.87±0.36	328.7±2.16	595.55±4.74	80.03±1.00	32.08±0.17	8.32±0.02	1.01±0.02	0.34±0.01	1.47±0.03	13.75±0.09	156.05±3	11.79±0.55	5.08±0.06	1.41±0.02	60.72±0.11	0.05±0.01	35.36±0.54	20.53±0.32	81.34±0.63	38.58±0.93	0.48±0.00	0.33±0.01	0.05±0.01
44	commercial variety	Eva	FE	26.1±1.95	122.2±15.69	13.32±0.17	13.16±0.12	367.95±8.23	474.79±2.76	40.75±0.37	22.16±0.41	3.51±0.07	0.15±0.10	0.17±0.00	1±0.04	9.91±0.01	222.34±1.05	8.07±0.22	1.20±0.15	0.76±0.02	28.63±0.12	0.01±0.00	14.18±0.23	8.23±0.13	59.66±0.69	21.58±0.25	0.07±0.00	0.20±0.00	0.01±0.00
45	commercial variety	Kora-II	FE	25.9±2.41	98.4±7.5	12.6±0.02	12.49±0.79	343.21±2.16	528.11±1.17	84.50±0.51	35.76±0.43	6.09±0.15	0.28±0.02	0.21±0.00	0.97±0.03	6.40±0.03	159.94±0.71	5.31±0.06	1.27±0.01	1.10±0.01	30.34±0.17	0.10±0.01	24.48±0.24	17.36±0.09	74.42±0.62	36.16±0.18	0.52±0.01	0.48±0.00	0.10±0.01
46	commercial variety	La Harpe	FE	20.01±0.33	154.6±27.4	13.01±0.04	25.77±2.44	462.49±6.91	564.84±4.54	120.59±1.27	33.37±0.37	12.63±0.13	0.98±0.02	0.21±0.00	2.79±0.03	4.81±0.04	208.07±1.81	4.94±0.16	1.96±0.01	2.14±0.02	22.4±0.20	0.02±0.01	17.91±0.13	14.88±0.31	51.34±0.99	25.61±0.31	0.37±0.00	0.69±0.02	0.02±0.01
47	commercial variety	Panda-II	FE	25.09±0.53	118±13.22	12.46±0.03	16.58±0.45	396.67±10.28	396.32±2.75	60.90±0.40	33.01±0.35	3.33±0.01	0.67±0.00	0.13±0.01	1.2±0.05	2.99±0.02	128.14±1.87	6.39±0.11	1.05±0.01	1.40±0.02	29.4±0.40	0.03±0.01	12.82±0.2	12.7±0.07	41.43±0.4	23.65±0.50	0.11±0.00	0.30±0.01	0.03±0.01
48	commercial variety	Zita	FE	24.01±1.19	118±15.19	12.98±0.04	18.66±0.22	380.48±5.14	473.6±12.22	66.95±3.02	24.39±1.04	6.01±0.14	1.17±0.01	0.17±0.01	5.17±0.06	3.84±0.33	155.8±3.04	7.66±0.38	1.41±0.07	0.80±0.03	42.49±1.11	0.03±0.01	25.05±0.69	23.95±0.38	50.13±1.71	28.71±0.14	0.16±0.01	0.32±0.04	0.03±0.01
49	commercial variety	Zoe	FE	25.33±1.78	126.8±17.63	13.58±0.3	15.86±0.8	399.28±15.51	241.65±10.09	45.80±1.05	16.21±0.52	3.44±0.16	0.07±0.01	0.11±0.01	0.42±0.05	1.16±0.15	81.75±5.23	1.52±0.15	0.52±0.04	0.39±0.02	8.78±0.73	0.02±0.00	10.51±0.57	10.96±0.86	25.42±0.63	16.86±1.10	0.12±0.00	0.12±0.04	0.02±0.00
50	check variety	Jana CV-I	FE	24.14±2.78	106.8±11.41	14.28±0.5	13.31±0.04	414.4±0	483.52±48.71	67.07±6.47	12.8±5.36	5.75±1.95	0.18±0.08	0.31±0.05	0.83±0.35	9.34±3.87	141.65±4.84	5.93±1.06	2.51±0.54	1.11±0.07	49.26±2.15	0.04±0.01	25.22±1.95	15.56±4.79	80.07±4.14	42.88±2.68	0.45±0.02	0.22±0.08	0.04±0.01
51	check variety	Špačinská CV-I	FE	25.88±0.72	123.6±21.21	13.76±0.03	11.54±0.21	413.09±0.93	513.47±6.85	63.49±1.17	31.1±0.51	5.63±0.06	0.06±0.01	0.33±0.01	0.84±0.02	9.05±0.13	165.07±2.2	4.35±0.10	3.66±0.03	1.48±0.01	24.28±0.45	0.02±0.01	18.39±0.37	14.95±0.32	82.94±1.19	47.04±0.86	0.30±0.00	0.28±0.02	0.02±0.01
52	UC0100100	Hibridnaya	FE	18.31±0.98	108.6±11.36	13.49±0.2	11.69±0.59	475.61±0.93	450.32±7.07	41.23±0.61	25.07±1.08	4.67±0.11	0.46±0.06	0.24±0.02	1.7±0.02	4.24±0.70	165.74±2.48	6.13±0.17	4.62±0.04	2±0.06	42.30±0.07	0.01±0.01	24.49±0.23	26.45±1.14	43.14±0.58	27.55±0.59	0.25±0.00	0.27±0.02	0.01±0.01
53	UC0100115	Bogatir-I	FE	21.64±0.66	111.8±13.33	13.27±0.47	11.61±0.34	495.01±20.41	381.83±3.67	48.3±0.88	20.34±0.61	6.49±0.04	0.05±0.00	0.3±0.01	0.64±0.05	4.44±0.09	151.39±1.47	4.58±0.09	2.52±0.06	0.89±0.01	27.20±0.30	0.02±0.00	17.54±0.31	13.83±0.33	38.04±0.66	20.02±0.17	0.22±0.00	0.16±0.01	0.02±0.00
54	UC0100170	Krupnoplodnaya	FE	28.91±0.8	102±9.65	13.77±0.1	13.98±0.16	423.22±15.79	296.74±3.94	33.73±0.65	23.51±0.27	3.45±0.06	0.08±0.01	0.24±0.01	1.06±0.04	3.94±0.07	133.48±2.32	2.05±0.03	1.42±0.04	1.17±0.02	11.89±0.09	n.d.	7.00±0.20	7.1±0.13	25.62±0.5	13.22±0.22	0.13±0.00	0.12±0.01	n.d.
55	UC0100210	Bogatir-II	FE	22.14±0.13	105.8±15.95	13.82±0.18	12.05±0.44	472.27±6.98	419.31±1.59	36.65±0.54	25.11±0.13	4.05±0.06	0.25±0.03	0.26±0.01	1.3±0.06	6.72±0.09	157.85±1.07	4.35±0.15	3.28±0.02	0.53±0.03	32.13±0.25	0.28±0.06	19.74±0.08	16.97±0.2	51.05±0.77	26.19±0.29	0.29±0.01	0.19±0.01	0.28±0.06
56	UC0100212	Mistsevii 31	FE	18.57±0.36	95.2±6.62	13.82±0.04	10.58±0.48	417.69±6.52	282.45±2.29	34.5±0.54	22.23±0.14	4.84±0.08	0.13±0.02	0.29±0.01	0.78±0.06	6.30±0.14	130.17±1.38	4.06±0.08	2.16±0.06	0.63±0.01	16.72±0.23	n.d.	5.25±0.06	4.33±0.07	14.11±0.24	7.09±0.05	0.09±0.00	0.10±0.01	n.d.
57	UC0100276	Bolshevik-Albaniya	FE	21.32±0.01	106.2±13.2	13.76±0.03	13.41±0.51	456.88±3.24	408.87±9.61	40.71±0.62	16.9±0.43	3.92±0.10	0.59±0.10	0.24±0.00	1.25±0.1	6.78±0.10	109.48±4.05	9.08±0.13	2.45±0.03	0.86±0.01	47.10±1.36	n.d.	26.14±0.84	26.47±0.67	61.21±1.12	30.92±0.74	0.29±0.00	0.22±0.01	n.d.
58	UC0100277	UC0100277	FE	22.59±0.29	121.2±13.29	13.73±0.17	18.29±0.57	433.96±18.64	467.11±2.02	39.79±0.64	19.54±0.25	4.57±0.03	0.21±0.00	0.36±0.01	0.71±0.12	8.74±0.04	229.04±0.9	3.77±0.13	5.35±0.15	0.84±0.02	36.17±0.32	0.01±0.00	16.83±0.26	15.14±0.37	36.23±0.5	20.89±0.08	0.21±0.01	0.20±0.01	0.01±0.00
59	UC0100278	UC0100278	FE	24.62±0.04	121.8±6.37	13.72±0.18	18.27±0.15	454.66±15.79	351.27±5.53	64.94±0.52	23.97±0.41	5.59±0.08	0.46±0.00	0.16±0.01	0.85±0.03	3.71±0.12	96.54±2.98	3.26±0.08	1.06±0.02	0.64±0.02	33.81±0.62	n.d.	14.78±0.34	16.35±0.26	35.17±0.82	21.59±0.39	0.13±0.00	0.12±0.01	n.d.
60	UC0100279	UC0100279	FE	22.9±0.03	128.8±17.9	13.87±0.02	17.43±0.55	431.64±11.12	434.29±5.68	66.81±1.76	28.81±0.38	6.68±0.16	0.78±0.02	0.33±0.00	1.52±0.06	5.50±0.08	122.26±1.64	3.7±0.09	1.52±0.04	1.11±0.03	27.85±0.73	n.d.	24.2±0.03	24.94±0.28	50.4±0.65	32.56±0.23	0.13±0.01	0.12±0.01	n.d.
61	UC0100280	UC0100280	FE	23.91±0.4	125.6±6.71	13.5±0.18	17.46±0.01	461.03±1.4	557.16±3.66	40.22±0.5	44.11±0.3	5.07±0.11	1.71±0.01	0.22±0.01	2.34±0.03	13.23±0.20	148.12±1.28	7.46±0.4	3.01±0.10	1.04±0.04	66.07±0.27	0.01±0.00	35.26±0.17	34.12±0.37	59.15±0.94	36.52±0.48	0.26±0.00	0.18±0.01	0.01±0.00
62	UC0100281	UC0100281	FE	20.54±0.08	106.8±16.96	13.32±0.35	17.25±0.58	405.37±14.41	347.03±10.11	24.79±0.97	15.91±0.66	3.52±0.04	0.49±0.02	0.26±0.00	1.95±0.09	10.28±0.31	115.18±2.46	9.48±0.16	2.98±0.01	1.23±0.03	71.00±2.94	0.01±0.00	13.54±0.23	11.27±0.4	24.44±0.6	13.78±0.61	0.09±0.01	0.15±0.00	0.01±0.00
63	UC0100282	UC0100282	FE	20.45±0.4	110.2±13.06	13.69±0.2	18.42±0.73	457.21±1.86	496.61±4.87	49.67±0.95	24.74±0.09	5.92±0.11	1.01±0.02	0.34±0.01	1.76±0.01	8.37±0.11	137.5±1.24	20.12±0.16	3.01±0.02	0.92±0.01	49.53±0.95	n.d.	31.49±0.43	31.66±0.65	61.13±0.88	34.98±0.84	0.19±0.00	0.13±0.01	n.d.
64	UC0100283	UC0100283	FE	19.88±0.71	113.6±15.98	13.78±0.01	12.23±0.02	462.85±5.57	341.91±5.09	42.75±0.7	23.42±0.31	5.33±0.09	0.17±0.01	0.2±0.00	0.73±0.03	6.32±0.07	136.67±2.94	3.31±0.07	1.82±0.04	0.53±0.01	22.06±0.24	n.d.	12.35±0.17	11.82±0.17	27.07±0.22	17.21±0.40	0.16±0.00	0.08±0.00	n.d.
65	UC0100285	Tetraploidnaya	FE	21.99±0.27	111.4±25.48	13.48±0.01	15.56±0.96	436.88±0.46	489.2±7.82	69.5±2.66	18.88±0.17	6.29±0.14	0.13±0.01	0.32±0.00	1.41±0.05	10.61±0.08	150.78±0.78	5.26±0.12	2.92±0.15	0.79±0.04	25.53±0.43	0.07±0.01	17.54±0.1	13.18±0.27	90.64±2.28	45.07±1.45	0.49±0.02	0.19±0.01	0.07±0.01
66	UC0100361	Sadkom	FE	23.02±0.16	104.6±12.91	12.99±0.02	17.14±0.46	437.54±7.44	358.73±0.7	52.17±0.15	26.95±0.20	5.56±0.09	0.27±0.01	0.36±0.00	0.91±0.01	5.72±0.08	132.77±0.86	2.66±0.04	0.97±0.06	1.47±0.02	17.88±0.06	0.02±0.00	13.67±0.15	10.09±0.17	34.79±0.29	19.34±0.24	0.15±0.01	0.07±0.00	0.02±0.00
67	UC0100362	Belorusk. gomostilnaya	FE	22.1±0.28	101.8±9.33	13.55±0.09	16.88±0.59	449.38±10.72	357.2±8.26	47.58±0.52	23.32±0.47	4.59±0.10	0.07±0.01	0.43±0.00	0.62±0.04	3.90±0.01	167.7±5.51	3.20±0.06	2.3±0.04	0.81±0.03	22.66±0.51	0.04±0.01	9.92±0.08	9.14±0.34	20.82±0.32	12.50±0.45	0.18±0.01	0.12±0.00	0.04±0.01
68	UC0100365	Gornoglazka	FE	24.26±0.12	98.2±4.87	13.49±0.09	17.83±0.5	443.34±17.19	265.18±3.44	41.48±0.51	15.89±0.17	4.4±0.04	0.27±0.02	0.18±0.00	0.54±0.02	4.79±0.05	99.86±1.51	2.21±0.05	1.07±0.02	0.85±0.00	13.01±0.07	0.03±0.00	11.76±0.16	6.18±0.15	25.68±0.72	15.56±0.08	0.37±0.01	0.11±0.00	0.03±0.00
69	UC0100912	Serebrysta	FE	26.66±0.21	103.8±9.5	14.17±0.1	18.5±0.82	272.43±3.26	430.46±2.07	39.13±0.09	15.84±0.22	4.14±0.05	0.57±0.01	0.2±0.00	2.61±0.03	5.03±0.06	157.12±0.71	5.43±0.16	2.55±0.04	1.39±0.02	40.53±0.24	0.02±0.00	26.63±0	24.34±0.31	50.88±0.79	32.21±0.33	0.26±0.00	0.16±0.00	0.02±0.00
70	UC0100946	UC0100946	FE	23.86±0.22	119±21.31	13.41±0.16	22±2.09	325.91±7.46	331.06±10.68	46.72±0.91	22.95±0.74	4.93±0.18	0.32±0.07	0.21±0.01	0.88±0.02	4.73±1.65	123.43±2.7	3.89±0.21	1.82±0.14	1.66±0.06	32.31±0.50	0.01±0.00	12.02±0.14	9±0.19	23.59±0.94	14.29±0.22	0.14±0.01	0.17±0.01	0.01±0.00
71	UC0100948	Mosteapaz	FE	21.27±0.28	104.8±7.91	14.06±0.3	16.61±0.36	339.28±48.6	307.38±5.02	40.46±0.95	21.24±0.3	3.37±0.04	0.09±0.01	0.21±0.00	0.55±0.02	3.66±0.06	118.96±2.12	3.39±0.05	2.03±0.05	0.59±0.02	25.76±0.44	0.01±0.00	12.37±0.06	9.82±0.13	26.04±0.38	13.56±0.39	0.16±0.01	0.11±0.00	0.01±0.00
72	UC0100949	Olmemil	FE	25.56±0.16	104.2±12.35	14.22±0.5	16.07±0.6	265.25±4.68	286.41±4.12	38.49±1.15	26.67±0.38	3.35±0.02	0.38±0.12	0.2±0.00	0.34±0.02	3.90±0.07	81.32±0.61	3.54±0.04	1.02±0.03	0.60±0.02	13.97±0.39	0.01±0.01	11.38±0.24	11.17±0.42	37.91±0.85	20.97±0.57	0.13±0.00	0.08±0.00	0.01±0.01
73	UC0100988	Mig	FE	25.83±0.07	113±9.42	14.18±0.18	16.96±0.81	293.88±3.26	406.99±2.53	41.72±0.34	20.54±0.17	3.96±0.05	0.37±0.06	0.23±0.01	1.19±0.02	4.07±0.03	153.47±1.77	6.23±0.11	1.05±0.01	0.80±0.02	43.16±0.74	0.02±0.00	15.91±0.19	15.88±0.16	47±0.61	26.16±0.39	0.16±0.00	0.08±0.00	0.02±0.00
74	UC0100991	Belorusk. odnostebelnaya	FE	23.01±0.07	101.2±17.22	14.08±0.44	15.46±0.57	260.02±5.58	429.92±9.23	55.42±0.56	21.31±0.59	5.03±0.15	0.30±0.03	0.34±0.00	0.62±0.03	4.99±0.07	140.38±4.5	3.85±0.08	2.05±0.10	0.86±0.01	31.98±0.24	0.03±0.01	26.59±0.33	19.06±0.28	60.31±1.4	29.79±0.60	0.27±0.00	0.15±0.00	0.03±0.01
75	UC0101092	Skorospelaya 81	FE	26.51±2.56	101.2±9.74	13.96±0.27	16.83±0.26	249.92±4.18	353.45±1.8	39.64±0.57	19.33±0.14	3.95±0.02	0.58±0.01	0.24±0.00	1.19±0.05	4.57±0.06	122.51±0.23	5.43±0.08	1.30±0.01	0.82±0.02	31.01±0.24	0.01±0.00	18.9±0.36	18.14±0.4	38.09±0.35	23.00±0.06	0.17±0.00	0.09±0.00	0.01±0.00
76	UC0101095	Shinano 1	FE	22.88±0.16	115.2±17.31	14.69±0.38	16.51±2.03	425.29±1.86	355.98±11.6	34.59±0.9	18.73±0.88	3.5±0.11	0.62±0.14	0.21±0.01	1.41±0.03	3.77±0.09	125.39±4.57	5.44±0.17	2.43±0.08	1.14±0.03	42.05±1.52	0.04±0.00	18.02±0.25	15.29±0.81	37±0.85	22.91±0.36	0.17±0.00	0.15±0.01	0.04±0.00
77	UC0101109	Gorets vuzkolistii	FE	21.21±0	99±10.39	14.05±0.4	12.35±0.4	301.46±5.15	393.39±5.69	46.39±0.43	20.22±0.56	4.62±0.07	0.04±0.01	0.24±0.00	0.97±0.02	5.14±0.06	147.03±3.21	2.10±0.02	1.61±0.08	1.22±0.03	18.21±0.17	0.02±0.00	22.99±0.16	18.12±0.43	49.43±0.45	29.27±0.57	0.23±0.01	0.12±0.01	0.02±0.00
78	UC0101129	Kara-Dag-II	FE	23.27±0.04	104.6±17.34	13.13±0.32	19.54±1.2	299.14±5.56	548.26±9.88	87.7±1.72	35.22±1.13	8.02±0.13	0.56±0.02	0.32±0.01	1.59±0.05	8.26±0.18	201.62±3.13	5.28±0.12	2.66±0.09	1.66±0.03	36.34±1.21	0.07±0.00	20.46±0.31	15.28±0.43	49.91±0.65	28.80±0.72	0.24±0.01	0.22±0.00	0.07±0.00
79	UC0101155	Kosmeya	FE	24.02±0.06	113±22.57	14.02±0.31	16.28±0.39	277.96±5.13	390.84±3.76	48.11±0.76	21.13±0.14	5.23±0.08	0.23±0.01	0.22±0.00	1.12±0.06	6.09±0.02	118.31±1.73	4.07±0.09	1.84±0.05	0.69±0.03	31.46±0.64	0.04±0.00	23.87±0.23	21.08±0.55	52.01±0.4	27.48±0.28	0.21±0.00	0.14±0.01	0.04±0.00
80	UC0101182	UC0101182	FE	22.59±0.18	110.8±11.53	13.87±0.45	17.62±0.32	275.31±4.17	394.57±6.86	38.91±0.35	15.52±0.15	4.12±0.02	0.10±0.01	0.26±0.01	0.62±0.03	6.48±0.09	145.41±4.12	3.02±0.13	1.34±0.04	0.85±0.01	29.47±0.67	0.01±0.00	23.68±0.61	18.25±0.15	52.18±0.95	31.76±0.34	0.25±0.01	0.24±0.00	0.01±0.00
81	UC0101319	UC0101319	FE	27.21±0.03	112.6±10.29	13.5±0.24	18.76±0.05	276.72±10.23	447.67±7.34	45.68±0.51	21.78±0.41	5.1±0.11	0.25±0.02	0.25±0.01	0.9±0.05	6.05±0.09	162.64±3.46	3.88±0.06	2.26±0.08	1.03±0.03	33.34±1.30	0.01±0.00	27.29±0.23	20.37±0.47	55.05±0.38	33.31±0.40	0.26±0.01	0.18±0.00	0.01±0.00
82	UC0101496	Radehivska polipshena	FE	21.55±0.16	123.4±19	13.25±0.04	18.83±0.45	110.34±3.72	348.16±18.68	43.32±1.85	23.7±2.55	4.4±0.31	0.05±0.01	0.18±0.01	0.6±0.03	3.72±1.60	121.72±5.64	2.02±0.15	1.42±0.17	0.96±0.04	19.43±0.22	0.03±0.00	18.67±0.24	11.95±0.43	44.05±2.06	24.17±0.66	0.17±0.01	0.11±0.00	0.03±0.00
83	UC0101642	Determinant 2	FE	22.47±0.77	97.4±9.58	14.01±0.23	19.02±0.95	270.26±5.11	311.64±2.16	38.25±0.29	18.85±0.21	3.96±0.04	0.28±0.03	0.19±0.00	0.78±0.05	3.59±0.03	119.65±1.18	2.07±0.06	1.28±0.03	0.70±0.02	12.64±0.10	n.d.	15.01±0.19	14.88±0.18	34.95±0.4	21.56±0.48	0.12±0.00	0.14±0.00	n.d.
84	UC0101679	UC0101679	FE	21.85±0.57	120±19.65	14.18±0.21	12.3±0.18	226.05±2.33	271.32±2.39	32.64±0.46	34.72±0.69	2.45±0.04	0.65±0.04	0.17±0.00	0.66±0.02	2.17±0.02	98.79±0.69	2.15±0.07	0.71±0.04	0.72±0.02	16.30±0.06	0.00±0.00	8.64±0.04	5.99±0.18	16.98±0.22	9.87±0.08	0.08±0.00	0.05±0.00	0.00±0.00
85	UC0101927	UC0101927	FE	19.74±0.32	103.4±10.67	13.79±0.11	9.1±0.16	272.57±4.19	240.38±5.28	29.49±0.37	15.55±0.39	2.76±0.07	0.01±0.00	0.22±0.01	0.52±0.02	3.54±0.03	122.71±3.57	2.38±0.1	2.34±0.13	0.67±0.02	16.43±0.30	0.02±0.00	5.63±0.04	3.56±0.15	9.11±0.15	6.05±0.09	0.15±0.00	0.14±0.00	0.02±0.00
86	UC0101942	UC0101942	FE	21.38±0.1	105.2±13.61	13.96±0.35	11.59±0.98	301.72±7.41	308.96±11.73	38.22±0.88	18.55±0.90	4.42±0.13	0.08±0.04	0.23±0.00	0.29±0.06	5.35±0.171	105.83±4.13	3.91±0.07	3.05±0.20	0.77±0.03	24.50±0.27	0.02±0.01	17.56±0.2	11.83±0.38	32.37±0.65	17.71±0.42	0.14±0.00	0.13±0.01	0.02±0.01
87	UC0101948	UC0101948	FE	20.37±0.12	103.4±8.38	14.33±0.17	16.58±0.69	236.29±5.57	436.92±2.13	42.49±0.36	20.12±0.17	4.60±0.09	0.18±0.01	0.33±0.01	0.49±0.02	6.60±0.07	125.82±0.94	5.86±0.09	2.23±0.02	1.62±0.02	34.23±0.48	0.02±0.00	32.86±0.48	30.17±0.35	63.56±0.66	38.30±0.52	0.36±0.00	0.20±0.01	0.02±0.00
88	UC0101972	Akademichna	FE	28.29±0.16	110.4±9.65	13.88±0.73	20.41±0.51	481.81±4.64	461±18.75	37.55±1.04	25.91±1.02	4.93±0.16	0.44±0.05	0.36±0.01	1.26±0.06	5.49±0.04	141.64±6.65	3.43±0.16	2.83±0.12	2.43±0.02	33.58±1.14	0.10±0.01	29.83±0.58	24±0.98	69.88±3.23	45.07±2.52	0.23±0.01	0.20±0.02	0.10±0.01
89	UC0101979	Malinka	FE	24.21±0.33	110.8±9.17	14.42±0.07	16.78±0.72	398.35±1.85	420.83±10.47	48.65±1.29	17.7±0.78	4.69±0.12	1.65±0.07	0.17±0.01	2.04±0.09	3.27±0.90	138.6±1.11	7.81±0.21	1.66±0.03	0.97±0.01	57.79±0.72	0.11±0.08	20.55±1.09	20.34±0.73	45±1.23	26.82±0.62	0.27±0.00	0.13±0.00	0.11±0.08
90	UC0101992	Perlyna Podilska	FE	26.7±0.13	104±16.58	13.52±0.22	21.72±1.37	442.68±1.86	391.85±3	49.11±0.22	21.69±0.28	4.96±0.13	0.79±0.01	0.16±0.01	1.21±0.03	5.13±0.14	140.37±0.86	5.66±0.05	2.01±0.03	0.63±0.01	40.20±0.31	0.30±0.12	18.51±0.24	18.8±0.09	33.09±0.66	21.38±0.30	0.12±0.01	0.11±0.00	0.30±0.12
91	UC0102114	Marta	FE	35.58±0.05	97.2±7.36	14.43±0.23	10.49±0.44	482.83±3.75	347.07±7.73	34.29±0.68	18.89±0.89	2.60±0.07	0.21±0.00	0.24±0.01	0.85±0.01	2.17±0.03	112.42±2.86	5.06±0.27	1.39±0.04	1.69±0.00	30.35±0.30	0.10±0.03	22.56±0.45	16.29±0.12	46.91±0.97	29.38±0.61	0.24±0.00	0.15±0.01	0.10±0.03
92	UC0102165	Kvyetka determinantna	FE	28.45±0.18	104.8±9.81	14.28±0.11	13.41±0.81	421.92±3.72	450.93±13.74	74.73±1.74	26.25±0.94	6.14±0.20	1.21±0.33	0.17±0.00	4.48±0.09	4.65±0.21	147.61±5.05	5.35±0.45	1.06±0.06	0.79±0.02	48.09±1.30	0.05±0.01	22.88±0.19	19.8±0.62	34.68±1.03	20.66±0.43	0.13±0.00	0.08±0.00	0.05±0.01
93	UC0102185	Ilishevskaya	FE	24.22±0.47	96.4±9.39	14.47±0.12	13.77±0.46	433.95±2.32	411.48±13.52	36.02±0.09	21.48±0.82	4.12±0.22	1.12±0.16	0.2±0.01	1.77±0.05	6.59±0.36	119.61±4.61	10.11±0.41	2.36±0.05	2.01±0.02	80.07±4.50	0.11±0.06	28.11±0.16	23.68±0.59	44.51±1.31	29.18±0.66	0.22±0.00	0.22±0.01	0.11±0.06
94	UC0102201	Aresa	FE	30.64±1.64	104±10.2	14.51±0.06	11.92±0.15	365±1.87	285.4±1.61	35.04±0.09	8.47±0.25	3.34±0.03	0.30±0.05	0.14±0.00	0.57±0.02	4.03±0.03	99.84±1.31	3.66±0.18	0.70±0.05	0.64±0.01	28.92±0.09	n.d.	14.26±0.04	10.18±0.05	47.57±0.08	27.38±0.12	0.26±0.01	0.07±0.00	n.d.
95	UC0102203	Ametist	FE	27.51±0.99	99.8±11.36	14.25±0.21	10.73±0.06	422.6±1.39	300.9±1.93	38.85±0.4	14.66±0.14	4.16±0.05	0.05±0.01	0.19±0.00	1.05±0.01	4.49±0.06	117.74±0.92	3.23±0.04	1.36±0.03	1.26±0.02	23.24±0.52	0.14±0.07	17.69±0.18	12.37±0.13	40.57±0.46	19.55±0.29	0.18±0.00	0.10±0.00	0.14±0.07
96	UC0102205	Feniks	FE	27.41±2.28	98.6±16.76	14.63±0.23	12.59±0.05	397.76±8.81	267.85±2.03	33.41±0.47	15.57±0.15	3.05±0.04	0.03±0.00	0.24±0.00	0.61±0	2.69±0.04	123.97±0.86	2.37±0.13	0.71±0.05	0.75±0.01	12.72±0.14	0.17±0.01	14.14±0.16	10.57±0.15	30.02±0.22	16.58±0.12	0.13±0.02	0.06±0.00	0.17±0.01
97	UC0102208	Arno	FE	30.86±3.83	109.6±10.46	14.41±0.66	11.06±0.13	397.14±2.32	442.43±8.59	43.38±1.13	19.83±0.19	3.69±0.03	0.29±0.01	0.22±0.01	0.51±0.02	6.89±0.13	135.45±3.28	6.59±0.23	1.05±0.02	0.78±0.03	44.24±0.44	0.03±0.00	28.59±0.47	22.41±0.43	83.25±2.04	44.67±0.92	0.40±0.01	0.17±0.01	0.03±0.00
98	UC0100177	Emka-II	FE	29.79±0.71	102.2±11.18	14.44±0.04	15.48±0.58	461.15±4.17	1045.86±4.75	43.25±0.21	25.04±0.58	5.19±0.12	2.97±0.05	0.34±0.01	4.25±0.06	9.78±0.24	472.8±1.95	8.06±0.33	5.01±0.22	1.16±0.00	118.16±5.74	0.14±0.04	60.47±1.27	56.19±1.03	120.26±1.2	74.41±0.98	0.35±0.00	0.22±0.01	0.14±0.04
99	UC0100348	Zelenokvitkova 90	FE	24.04±0	101.2±10.23	14.28±0.04	12.13±0.67	397.14±5.15	454.23±7.49	68.05±1.01	13.96±0.26	9.28±0.25	0.29±0.02	0.34±0	0.77±0.05	9.43±0.08	186.96±3.17	4.48±0.04	3.16±0.04	0.82±0.03	25.86±0.64	0.41±0.05	15.09±0.22	13.64±0.25	50.96±1.13	26.39±0.48	0.51±0.01	0.16±0.01	0.41±0.05
100	UC0101698	Krupnopl. shortandinskaya	FE	29.35±1.35	98.4±22.2	14.41±0.23	12.8±0.3	405.45±3.72	449±5.67	30.37±0.41	14.11±0.12	4.45±0.07	0.45±0.01	0.24±0.01	0.54±0.01	7.28±0.04	173.62±2.52	4.83±0.09	2.03±0.03	1.57±0.06	48.87±0.87	0.3±0.05	28.73±0.77	22.93±0.43	51.60±0.48	34.7±0.48	0.25±0.00	0.29±0.01	0.3±0.05
101	working collection CZ	Aiva	FE	25.67±2.63	96±7.29	14.65±0	16.23±0.25	552.43±5.11	508.19±5.67	46.79±0.97	23.65±0.5	4.77±0.03	0.32±0.04	0.23±0.01	1.06±0.02	7.83±0.02	166.64±1	10.63±0.19	1.39±0.03	0.70±0.03	67.08±1.27	0.37±0.06	31.63±0.26	25.04±0.7	54.14±0.81	33.75±0.27	0.19±0.00	0.19±0.00	0.37±0.06
102	working collection CZ	Nostran	FE	23.89±0.13	104.4±9.39	14.15±0.21	10.06±0.01	359.18±2.8	324.3±4.11	32.54±0.61	19.68±0.24	3.56±0.04	0.05±0.01	0.19±0	0.78±0.03	5.56±0.09	122.68±1.58	3.05±0.08	1.08±0.10	1.35±0.03	31.82±0.76	0.13±0.02	14.64±0.2	11.39±0.12	33.61±0.56	16.59±0.34	0.20±0.00	0.11±0.00	0.13±0.02
103	working collection CZ	From Poland	FE	26.74±1.3	100.4±6.8	13.72±0.33	12.62±0.24	246.11±0.57	368.71±2.65	43.78±0.42	15.25±0.11	4±0.06	0.36±0.01	0.18±0	0.55±0.04	4.18±0.04	165.27±1.94	3.20±0.06	1.44±0.05	1.06±0.03	16.75±0.24	0.12±0.00	13.83±0.04	9.48±0.12	42.96±0.28	26.25±0.23	0.16±0.00	0.11±0.00	0.12±0.00
104	PI 647594	Tokyo/PA 011	FE	21.02±0.43	109.8±12.81	13.29±0.28	12.85±0.07	287.83±4.3	381.22±1.79	48.47±0.67	22.58±0.17	4.44±0.02	0.20±0.04	0.15±0	0.65±0.01	8.26±0.00	154.98±1.25	2.39±0.03	2.17±0.01	0.64±0.01	20.17±0.37	0.00±0.00	11.26±0.22	8.44±0.07	44.58±0.08	20.49±0.30	0.16±0.00	0.15±0.00	0.00±0.00
105	PI 647598	Pulawska/PA 054	FE	20.74±0.25	106±20.66	13.72±0.27	10.56±0.44	403.35±4.19	440.27±4.69	32.96±0.61	14.43±0.15	4.23±0.11	0.42±0.00	0.24±0	0.85±0.02	8.36±0.10	105.07±1.23	5.58±0.35	1.51±0.03	1.09±0.02	44.11±0.26	0.01±0.01	29.28±0.62	23.61±0.24	94.32±1.36	50.33±1.20	0.45±0.01	0.23±0.00	0.01±0.01
106	PI 647599	PA 056	FE	21.84±0.8	118.4±10.23	13.58±0.04	8.75±0.12	369.06±4.68	368.06±3.4	28.9±0.38	14.43±0.21	3.16±0.03	0.03±0.01	0.15±0.00	0.45±0.03	8.11±0.13	142.25±1.68	2.26±0.05	1.73±0.07	3.25±0.08	13.76±0.26	0.01±0.00	18.84±0.08	11.28±0.24	63.20±0.23	33.21±0.72	0.29±0.01	0.16±0.01	0.01±0.00
107	PI 647601	Nostrano	FE	18.4±0.28	112.6±8.04	13.85±0.12	15.19±0.27	512.84±0	979.51±20.7	18.66±0.47	21.03±0.78	2.96±0.10	0.62±0.02	0.27±0.01	0.48±0.01	8.57±0.15	819.89±16.66	3.22±0.10	8.04±0.34	1.82±0.01	35.84±0.88	0.35±0.01	5.2±0.14	4.08±0.11	12.63±0.42	5.20±0.06	0.27±0.01	0.18±0.00	0.35±0.01
108	PI 647617	Tokyo	FE	21.06±0.19	109±14.87	14.04±0.07	13.98±0	407.38±0.93	396.07±4.93	41.37±0.87	17.46±0.2	4.83±0.18	0.58±0.02	0.22±0.01	6.79±0.04	6.98±0.13	139.43±2.35	5.42±0.06	2.47±0.07	10.32±0.14	40.38±0.14	n.d.	16.86±0.07	18.3±0.06	34.44±0.38	24.85±0.38	0.13±0.00	0.20±0.01	n.d.
109	PI 647625	MC 039	FE	20.33±5.86	103.2±18.1	14.95±0.15	14.36±0.28	341.45±6.44	499.88±7.68	37.44±0.11	19.3±0.23	4.86±0.07	0.26±0.01	0.3±0.01	0.9±0.02	14.18±0.08	113.45±2.76	3.85±0.03	1.90±0.04	0.42±0.01	32.42±0.96	0.01±0.00	46.15±0.27	30.75±0.7	101.91±2.43	57.18±1.05	0.65±0.01	0.20±0.01	0.01±0.00
110	PI 647628	MC 044	FE	25.49±0	82.6±6.86	17.93±0.44	10.29±0.45	410.29±2.78	399.51±0.5	10.39±0.24	19.2±0.2	1.90±0.07	0.50±0.01	0.55±0.01	1.16±0.01	8.76±0.11	170.1±0.79	2.41±0.01	2.01±0.02	0.67±0.01	14.14±0.38	0.01±0.00	24.03±0.40	16.32±0.17	65.41±1.34	32.89±0.07	0.49±0	0.09±0.00	0.01±0.00
111	PI 647635	MC 258	FE	22.28±0.13	100.8±4.17	14.12±0.14	12.85±0.37	415.5±2.8	443.07±2.21	48.21±0.49	23.28±0.31	4.98±0.06	0.68±0.00	0.22±0.01	1.2±0.02	6.68±0.07	122.29±1.71	9.45±0.14	3.08±0.05	0.50±0.00	65.12±0.59	0.01±0.00	29.15±0.36	23.5±0.07	46.64±0.29	27.10±0.51	0.15±0.00	0.18±0.00	0.01±0.00
112	PI 647636	MC 052	FE	18.88±0	97.8±13.82	14.28±0.24	12.92±1	430.97±0.93	411.87±4.41	32.22±0.77	18.9±0.22	3.15±0.02	0.05±0.01	0.4±0.01	0.93±0.05	6.57±0.07	136.85±2.54	4.68±0.02	5.00±0.08	1.20±0.03	34.86±0.23	0.03±0.01	27.54±0.12	23.9±0.16	58.60±0.34	31.05±0.73	0.29±0.01	0.15±0.00	0.03±0.01
113	PI 647637	MC 054	FE	24.47±0.69	103.8±5.6	14.29±0.51	12.37±0.07	397.27±1.57	515.69±3.62	41.04±0.12	15.89±0.19	9.50±0.21	0.59±0.01	0.32±0.00	0.83±0.01	8.95±0.17	141.94±1.06	11.89±0.15	7.08±0.07	1.09±0.03	52.56±0.79	0.03±0.00	33.44±0.4	25.24±0.41	93.23±2.11	45.77±0.22	0.52±0.01	0.37±0.00	0.03±0.00
114	PI 633689	MC 056	FE	21.79±1.79	96±8.69	13.8±0.07	8.36±0.33	296.54±6.08	368.33±5.79	30.77±0.23	26.01±0.62	4.07±0.05	0.18±0.01	0.26±0.01	0.71±0.02	3.65±0.08	214.25±3.47	2.59±0.02	2.92±0.09	1.12±0.05	12.06±0.14	n.d.	8.63±0.12	6.1±0.1	16.59±0.46	8.37±0.19	0.15±0.00	0.07±0.00	n.d.
115	PI 647638	MC 060	FE	16.44±7.88	78.00±4.94	15.3±0.42	8.84±0.26	345.22±0.47	335.56±2.84	31.51±0.43	29.48±0.33	3.15±0.05	0.48±0.01	0.22±0.01	0.3±0.01	7.55±0.03	135.62±2.82	10.24±0.32	2.09±0.08	0.51±0.03	61.51±0.60	n.d.	2.95±0.1	2.20±0.05	6.52±0.20	3.41±0.03	0.2±0.01	0.12±0.00	n.d.
116	PI 647641	CD 8217	FE	29.11±0.5	90.4±13.47	13.7±0.21	10.56±0.26	384.32±5.57	384.13±4.88	32.74±0.60	20.79±0.56	3.92±0.06	0.16±0.02	0.26±0.00	0.98±0.05	5.50±0.10	172.04±2.76	2.41±0.05	1.98±0.05	0.61±0.03	23.73±0.19	0.01±0.00	17.59±0.12	11.9±0.13	42.79±0.49	19.94±0.22	0.18±0.00	0.16±0.00	0.01±0.00
117	PI 647643	Gunma Prefectura	FE	22.81±1.08	101.8±18.24	14.69±0.22	9.54±0.4	395.02±1.86	261.08±2.16	21.59±0.14	9.45±0.28	2.57±0.07	0.25±0.01	0.26±0.00	0.26±0.03	7.23±0.13	140.54±1.55	5.73±0.13	0.82±0.02	1.77±0.02	43.31±0.26	n.d.	2.53±0.11	2.07±0.04	3.39±0.03	2.19±0.07	0.02±0.00	0.15±0.00	n.d.
118	PI 647654	CD 7273	FE	21.58±0.56	112±19.63	13.95±0.18	13.89±0.88	426.22±1.86	519.37±2.01	29.55±0.46	30.9±0.75	4.02±0.09	1.47±0.08	0.24±0.02	1.28±0.05	6.48±0.83	203.75±4.31	6.10±0.14	0.92±0.03	0.95±0.01	50.98±0.55	n.d.	27.3±0.63	22.65±0.46	58.90±0.68	34.77±0.33	0.11±0.00	0.13±0.01	n.d.
119	PI 647681	Slavyanka	FE	23.85±0.49	102.6±10.98	13.56±0.11	8.28±0.05	332.64±0.93	286.02±1.31	20.10±0.15	18.7±0.14	2.01±0.02	0.00±0.00	0.18±0.01	0.43±0.01	1.95±0.01	108.42±0.38	2.48±0.02	0.74±0.02	0.53±0.01	20.27±0.17	n.d.	15.81±0.18	12.86±0.13	40.72±0.31	19.17±0.37	0.64±0.00	0.36±0.01	n.d.
120	PI 600909	Winsor Royal	FE	24.79±0.59	79.4±34.54	14.25±0.21	10.33±0.3	413.16±4.65	372.43±1.99	47.67±0.66	29.00±0.14	4.08±0.10	1.26±0.03	0.18±0.00	0.74±0.05	5.78±0.03	76.84±1.15	7.91±0.46	1.32±0.04	0.84±0.03	64.94±0.97	n.d.	15.73±0.12	13.54±0.3	41.59±0.52	24.02±0.07	0.26±0.01	0.68±0.02	n.d.
121	PI 590989	Chaselimadao	FE	25.66±0.08	114.2±13.86	13.67±0.44	9.13±0.36	390.27±1.39	343.85±1.88	39.02±0.09	31.23±0.41	4.26±0.05	1.02±0.00	0.18±0.00	0.79±0.05	3.08±0.03	69.4±0.20	5.21±0.16	1.87±0.01	0.60±0.01	24.29±0.12	0.02±0.01	20.33±0.06	18.3±0.14	55.98±0.43	32.12±0.54	0.34±0.00	0.48±0.01	0.02±0.01
122	PI 658433	Manor	FE	26.45±0.86	106.4±9.41	14.29±0.41	10.25±0.61	464.33±52.78	336.02±2.91	46.44±0.22	22.19±0.21	4.73±0.10	1.10±0.00	0.15±0.00	0.62±0.01	5.80±0.01	80.97±1.18	5.99±0.29	0.91±0.00	1.21±0.01	36.39±0.41	0.01±0.00	18.3±0.13	16.15±0.07	39.81±0.30	25.43±0.32	0.23±0.00	0.51±0.00	0.01±0.00
123	PI 658437	Sperli	FE	15.03±0.67	117±12.93	14.38±0.04	12.2±0.93	509.42±4.17	568.32±6.9	109.9±2.53	17.48±0.32	7.46±0.22	0.84±0.02	0.31±0.00	3.42±0.03	8.11±0.10	191.79±1.42	8.38±0.22	1.89±0.03	1.49±0.04	17.32±0.30	0.02±0.01	27.04±0.14	28.48±0.71	76.23±0.59	40.12±0.36	0.74±0.01	0.87±0.01	0.02±0.01
124	PI 658440	Enka	FE	28.46±0	86.2±11.51	15.09±0.21	12.91±0.72	436.4±3.7	462.7±2.48	49.58±0.27	24.89±0.16	5.02±0.03	0.88±0.02	0.27±0.00	1.65±0.01	4.79±0.03	153.62±1.81	6.37±0.32	1.36±0.01	0.38±0.01	52.17±0.30	0.02±0.00	26.42±0.21	26.45±0.14	50.03±0.53	27.60±0.21	0.25±0.01	0.41±0.01	0.02±0.00
125	PI 681711	Grechka	FE	29.84±0	101.4±19.18	14.42±0.19	7.52±0.1	369.5±3.72	248.73±2.42	32.25±0.33	9.57±0.06	3.20±0.02	0.02±0.01	0.15±0.00	0.25±0.02	2.04±0.03	117.85±1.68	1.31±0.03	0.52±0.00	0.24±0.01	7.44±0.06	0.01±0.01	9.19±0.13	7.47±0.12	29.64±0.63	15.42±0.08	0.25±0.01	0.28±0.01	0.01±0.01
126	SRGB 5553	SVNDOL2007-41	FE	23.98±0.25	115.2±10.07	13.46±0.1	20.38±0.18	433.23±7.9	417.55±6.06	53.31±0.93	29.37±0.42	4.36±0.08	0.56±0.02	0.16±0.00	0.53±0.04	6.66±0.07	118.59±1.86	5.68±0.27	1.09±0.06	0.35±0.01	34.72±0.14	0.02±0.00	21.73±0.28	15.32±0.48	55.55±1.25	31.96±0.78	0.43±0.01	0.55±0.03	0.02±0.00
127	SRGBTBA	HUNORS 2010-9	FE	24.82±0	113.6±14.53	13.93±0.14	12.68±0.08	414.19±1.86	233.07±6.1	38.72±0.73	24.36±1.11	2.61±0.05	0.04±0.03	0.15±0.00	0.24±0.02	1.94±0.39	68.98±1.34	2.03±0.07	0.58±0.03	0.38±0.02	11.06±0.11	0.02±0.01	9.46±0.10	6.8±0.33	25.27±0.66	13.59±0.39	0.23±0.01	0.28±0.02	0.02±0.01
128	SRGB 5702	SVNGOR 2010-14	FE	23.84±0	113.4±12.53	12.94±0.29	11.89±0.21	418.37±3.26	268.79±1.51	19.79±0.39	21.23±0.12	2.12±0.05	0.56±0.02	0.15±0.00	0.45±0.03	2.08±0.01	79.16±0.35	4.12±0.08	2.56±0.02	0.21±0.01	18.94±0.16	0.04±0.00	14.01±0.11	13.68±0.14	44.60±0.39	20.48±0.17	0.29±0.01	0.43±0.00	0.04±0.00
129	SRGB 2198	Vrhtrebnje	FE	26.08±4.68	118.4±14.33	13.59±0.22	9.12±0.12	443.43±3.71	324.64±1.82	72.00±0.50	31.27±0.14	8.59±0.11	1.58±0.03	0.17±0.00	0.59±0.02	3.54±0.03	64.53±1.22	4.40±0.03	1.40±0.03	0.24±0.02	16.37±0.16	0.02±0.00	12.37±0.06	8.73±0.06	40.98±0.61	20.84±0.52	0.18±0.01	0.45±0.02	0.02±0.00
130	SRGB2222	SRGB2222	FE	23.58±0	103.4±7.74	13.04±0.12	12.69±0.34	297.82±3	497.21±5.46	62.33±0.81	34.54±0.28	5.69±0.09	0.66±0.01	0.19±0.00	0.91±0.02	4.57±0.07	162.78±2.38	5.59±0.08	2.40±0.09	0.38±0.02	39.40±0.69	0.05±0.01	24.43±0.24	18.82±0.34	64.02±0.93	29.87±0.32	0.35±0.00	0.46±0.01	0.05±0.01
131	SRGB 2265	Gorenje Nekovo, Kanal	FE	18.17±1.53	105.4±18.5	13.97±0.12	17.07±1.2	421.73±9.44	417.14±2.37	34.34±0.03	28.94±0.26	3.82±0.04	0.80±0.01	0.21±0.00	0.96±0.02	7.26±0.02	109.66±1.36	12.15±0.47	2.51±0.04	0.36±0.02	56.01±0.39	0.06±0.00	25.41±0.36	24.29±0.08	45.69±0.73	26.58±0.17	0.26±0.00	0.81±0.01	0.06±0.00
132	SRGB 2270	Temnica na Krasu	FE	22.2±0	103.8±7.93	13.71±0.34	13.08±0.79	350.81±5.58	937.07±6.53	32.21±0.14	18.19±0.24	3.61±0.05	1.12±0.02	0.14±0.00	1.26±0.04	2.68±0.01	657.82±4.95	2.50±0.12	66.88±0.58	0.51±0.01	35.47±0.12	3.96±0.03	15.25±0.1	18.54±0.08	35.42±0.42	18.94±0.23	0.32±0.01	0.24±0.01	3.96±0.03
133	SRGB 2285	Kleče	FE	26.77±0	94.4±10.82	14.33±0.35	11.58±0.23	314.11±8.99	295.95±2.07	46.16±0.52	22.35±0.23	3.69±0.01	0.00±0.00	0.18±0.00	0.35±0.05	2.96±0.02	82.87±0.95	1.92±0.15	0.95±0.01	0.45±0.01	14.11±0.18	0.06±0.01	12.2±0.09	11.41±0.27	47.05±0.26	23.29±0.07	0.31±0.00	0.32±0.00	0.06±0.01
134	SRGB 2296	Brusnice, Novo Mesto	FE	17.52±0	100.8±12.66	15.05±0.27	15.24±0.09	355.91±9.84	449.34±3.95	52.23±0.25	17.92±0.24	5.66±0.02	0.29±0.15	0.44±0.01	1.5±0.08	6.54±0.02	234.76±4.44	4.76±0.13	3.24±0.02	1.33±0.00	43.91±0.17	0.08±0.02	9.94±0.02	9.53±0.12	19.75±0.26	11.28±0.16	0.39±0.01	1.02±0.03	0.08±0.02
135	check variety	Jana CV-II	FE	27.01±1.44	130±17.4	13.44±0.62	12.53±0.46	372.75±4.71	630.67±19.55	55.51±2.52	41.67±1.36	7.32±0.18	1.91±0.04	0.30±0.02	3.55±0.17	10.09±0.19	167.27±4.37	10.60±0.15	4.43±0.08	1.55±0.03	69.91±0.98	0.25±0.09	32.50±0.62	30.86±0.89	85.21±2.08	52.82±1.61	0.52±0.03	0.71±0.07	0.25±0.09
136	check variety	Špačinská CV-II	FE	27.46±0.95	100.2±18.31	14.4±0.04	9.75±0.17	316.37±3.42	542.95±4.14	86.35±1.04	34.82±0.44	7.16±0.10	1.03±0.02	0.23±0.01	2.95±0.03	4.17±0.04	141.8±1.87	11.96±0.44	8.05±0.02	1.57±0.01	90.72±2.80	0.16±0.02	20.40±0.13	19.65±0.14	44.96±0.16	25.77±0.27	0.31±0.00	0.86±0.00	0.16±0.02
All values are expressed as µg/g dry weight. The phenolic compound levels are reported and expressed as mean ± standard deviation. n.d. - not detected. FE-Fagopyrum esculentum. CV-check variety. dw - dry weight. PHE - phenols.
