# Supplementary material for: Breeding Buckwheat for Nutritional Quality in the Czech Republic
Source: Plants (Basel). 2021 Jun 22;10(7):1262. doi: 10.3390/plants10071262 (PMC8309114; doi:10.3390/plants10071262)
Supplement: Supplementary file 1 [file plants-10-01262-s001.zip › Table S3 Data_2020_ms_sd.xlsx]

## Sheet: Mean_sd_2020
No.	ID	Name	Species	1000-seed weight (g)	Plant height (cm)	Crude protein (% dw)	Antiox. Activity (mmol TE/g dw)	Total phenolic content (GAE g/kg dw)	Sum PHE (ug/g dw)	Flavanols				Phenolic acids			Flavonols						Flavons					Flavanons
										Epicatechin (ug/g dw)	Catechin (ug/g dw)	Procyanidine B2 (ug/g dw)	Procyanidine B1+B3 (ug/g dw)	Caffeic acid (ug/g dw)	Chlorogenic acid (ug/g dw)	Gallic acid (ug/g dw)	Rutin (ug/g dw)	Isoquercetin (ug/g dw )	Quercetin (ug/g dw)	Quercitrin (ug/g dw)	Hyperoside (ug/g dw)	Kaempferol (ug/g dw)	Orientin (ug/g dw)	Isoorientin (ug/g dw)	Vitexin (ug/g dw)	Isovitexin (ug/g dw)	Apigenin (ug/g dw)	Naringenin (ug/g dw)	Hesperidin (ug/g dw)
1	01Z5000001	Aelita	FE	22.62±0	115.9±7.37	13.95±0.05	18.57±0.02	501.61±21.17	537.59±2.09	57.57±0.44	22.29±0.17	5.76±0.04	1±0.01	0.25±0.01	3.02±0.08	3.39±0.02	207.4±0.7	6.69±0.09	3.03±0.05	2.37±0.04	67.99±0.65	0.19±0.02	29.48±0.29	29.7±0.44	39.1±0.36	31.24±0.33	0.29±0	0.15±0.01	n.d.
2	01Z5000004	Chishiminskaya	FE	19.54±0	117.9±20.43	13.25±0.07	23.88±0.41	651.77±47.77	915.46±6.54	118.52±1.09	37.6±0.74	12.57±0.17	5.17±0.06	0.25±0	6.95±0.08	3.6±0.01	332.04±1.68	14.57±0.44	5.55±0.02	6.24±0.07	107±2.22	0.28±0.06	64.41±0.39	60.14±0.24	49.2±0.64	44.59±0.6	0.14±0.01	0.27±0	n.d.
3	01Z5000006	Krasnostreletskaya	FE	23.18±0	114.5±10.88	13.56±0.09	14.23±0.02	445.67±0	640.47±3.36	66.34±0.63	17.42±0.22	7.07±0.12	0.97±0.01	0.26±0	1.89±0.02	5.54±0.07	254.66±3.55	8.31±0.39	4.53±0.11	2.79±0.04	55.92±0.52	0.1±0.02	39.02±0.32	32.3±0.36	70.89±0.18	48.03±0.59	0.29±0.01	0.23±0.01	n.d.
4	01Z5000007	Lada	FE	21.6±0	134.4±14.66	13.7±0.15	14.91±1.02	421.40±14.85	784.36±5.25	66.62±0.48	18.88±0.17	8.37±0.09	0.5±0.01	0.32±0	1.65±0.03	7.62±0.05	226.61±2.09	12.21±0.36	7.18±0.07	4.68±0.01	84.69±0.75	0.07±0.03	68.57±0.25	53.01±0.57	116.3±0.61	79.24±1.22	0.51±0	0.32±0.01	n.d.
5	01Z5000010	Sibiryachka	FE	21.37±0	113.1±12.19	13.65±0.11	16.01±0.37	432.39±14.86	725.54±1.177	72.69±0.53	21.4±0.2	7.64±0.14	1.25±0.02	0.41±0.01	2.55±0.06	7.48±0.08	225.35±1.21	7.39±0.29	6.13±0.06	4.39±0.05	71.05±0.81	0.08±0.02	58.75±0.44	45.91±0.52	94.95±0.47	67.34±1.05	0.37±0.01	0.29±0.01	n.d.
6	01Z5000013	Alaya 846	FE	15.14±0	87.70±9.50	14.91±0.27	10.57±0.06	390.57±4.25	674.77±4.56	36.98±0.28	16.25±0.25	4.01±0.08	0.12±0.01	0.46±0.01	2.6±0.1	8.6±0.1	225.96±1.87	5.73±0.15	15.03±0.91	4.32±0.03	34.95±0.39	0.63±0.07	42.93±0.49	30.42±0.61	134.71±0.93	85.52±0.81	0.47±0.01	0.14±0	n.d.
7	01Z5000017	Monori	FE	17.22±0	115.2±10.52	13.9±0.11	13.43±0.61	434.14±22.27	506.38±4.96	69.26±0.68	55.01±0.54	5.44±0.05	1.02±0.01	0.4±0	0.94±0.01	5.08±0.05	160.21±1.57	4.98±0.05	2.61±0.03	0.93±0.01	21.58±0.21	n.d.	19.08±0.19	14.47±0.14	58.59±0.57	24.98±0.24	0.2±0	0.52±0.01	n.d.
8	01Z5000018	Lehnicka krajova	FE	17.38±0	121.3±12.81	14.26±0.36	15.25±0.37	470.18±6.89	673.17±20.52	57.65±2.95	31.42±1.41	8.39±0.34	2.27±0.12	0.36±0.04	4.66±0.18	6.96±1.34	218.48±4.03	8.13±0.1	5.77±0.1	3.18±0.1	51.72±1.15	0.08±0.06	53.58±1.63	37.07±1.23	83.91±2.17	58.39±1.59	0.32±0.01	0.21±0.01	n.d.
9	01Z5000046	Iwate Zairai (MIDOU)	FE	19.5±0	144.5±7.76	14.45±0.15	14.59±0.08	386.63±14.85	553.04±7.48	56.23±0.5	28.68±0.52	7.84±0.11	2.4±0.05	0.26±0	3.01±0.05	8.29±0.08	182.01±4.06	12.95±0.14	6.85±0.21	2.32±0.02	96.46±1.05	0.28±0.06	23.19±0.35	19±0.21	37.3±0.4	26.11±0.58	0.17±0	0.34±0.01	n.d.
10	01Z5000047	Tokushima Zairai	FE	18.67±0	155.9±16.58	14.64±0.37	16.72±0.19	436.06±16.37	669.91±11.42	64.19±0.56	20.78±0.17	7.93±0.25	0.74±0.05	0.38±0	2.77±0.04	6.49±2.25	193.68±1.4	11.36±0.58	6.58±0.45	5.27±0.08	94.21±1.75	0.21±0.02	59.45±0.17	42.94±0.38	72.19±1.17	52.16±1.38	0.32±0.01	0.25±0	n.d.
11	01Z5000049	Yaita Zairai	FE	17.82±0	131.6±7.06	13.6±0.15	15.29±0.15	428.63±0.00	729.30±16.20	62.86±0.67	38.93±0.93	11.57±0.33	2.44±0.04	0.45±0.01	2.93±0.11	11.38±0.21	199.27±4.24	12.69±0.27	8.74±0.29	3.58±0.08	80.73±1.85	0.26±0.07	53.49±1.03	41.58±1.38	84.27±2.44	60.83±1.79	0.26±0	0.31±0.01	n.d.
12	01Z5000050	Stoyoama Zairai	FE	12.92±0	125.3±8.89	14.01±0.23	19.46±0.63	483.99±4.75	564.12±11.14	56.6±0.99	12.79±0.36	7.95±0.17	1.06±0.02	0.31±0.02	1.36±0.04	8.92±1.07	164.2±3.52	9.92±0.19	6.63±0.4	2.75±0.04	52.02±0.78	0.08±0.03	40.23±0.58	28.11±0.8	85.76±1.79	62.13±0.19	0.3±0.01	0.25±0	n.d.
13	01Z5000051	Botansoba	FE	11.14±0	133.9±13.96	14.42±0.24	15.5±0.73	432.80±3.16	561.00±2.89	46.34±0.48	20.1±0.36	6.99±0.07	1.08±0.03	0.43±0.01	1.91±0.05	9.52±0.14	165.45±1.42	9.48±0.23	8.55±0.12	4.91±0.05	72.18±0.58	0.05±0.01	46.01±0.69	31.48±0.22	59.65±0.67	45.68±0.3	0.27±0.01	0.22±0.01	n.d.
14	01Z5000052	Hara Zairai	FE	12.21±0	134.3±23.13	14.34±0.03	13.68±1.21	460.38±0.53	607.15±2.92	80.32±0.81	24.97±0.49	7.68±0.09	0.63±0.05	0.48±0.01	1.76±0.05	12.27±0.32	167.15±1.77	9.46±0.46	7.32±0.14	2.95±0.02	69.54±0.2	0.35±0.08	40.41±0.16	25.72±0.22	70.75±0.5	46.79±0.48	0.31±0	0.4±0.01	n.d.
15	01Z5000055	Arihira Zairai	FE	15.37±0	116.7±11.86	14.4±0.04	15.34±0.8	413.75±2.63	487.92±7.28	41.71±0.77	15.05±0.24	4.86±0.08	0.8±0.03	0.35±0	1.54±0.05	5.97±0.1	183.18±4.22	5.51±0.08	5.67±0.14	1.37±0.03	40.06±0.34	0.03±0	32.48±0.47	28.66±0.69	55.76±1.04	42.63±0.79	0.24±0.01	0.23±0	n.d.
16	01Z5000058	Ballada	FE	17.38±0	114.9±14.98	14.18±0.07	11.14±0	350.13±20.94	556.92±4.29	56.46±0.53	17.84±0.19	7.45±0.09	0.59±0.03	0.51±0.01	0.91±0.05	7.75±0.14	169.21±1.98	13.21±0.15	8.29±0.1	2.1±0.01	108.29±0.91	0.03±0	29.87±0.8	19.26±0.13	53.5±0.55	34.54±0.1	0.51±0.01	0.41±0.01	n.d.
17	01Z5000059	Krupinka	FE	14.78±0	68.50±3.30	14.26±0.21	19.1±0.08	428.17±2.08	745.31±7.81	46.11±0.46	34.41±0.36	6.93±0.04	0.55±0.02	0.71±0.02	1.73±0.07	7.06±0.17	267.51±3.7	7.41±0.21	10.74±0.27	3.56±0.1	70.84±0.65	0.09±0.01	52.27±0.37	40.29±0.38	88.24±0.57	63.94±1.04	0.6±0.01	0.3±0	n.d.
18	01Z5000061	Skorospelaya	FE	14.02±0	81.4±12.62	14.21±0.32	14.69±0.03	431.21±6.77	418.38±13.45	34.18±1.06	12.74±0.5	4.36±0.14	0.17±0.01	0.26±0.01	1.39±0.04	6.34±0.07	168.56±7.48	9.24±0.34	3.57±0.09	3.78±0.06	40.64±1.02	0.09±0.03	22.28±0.27	13.95±0.44	47.83±1.06	29.34±0.95	0.18±0.01	0.17±0.01	0.03±0.01
19	01Z5000063	Pyra	FE	16.19±0	90.14±8.68	14.32±0.35	21.34±0.69	409.57±39.56	639.29±4.83	61.36±0.95	20.2±0.1	6.34±0.16	2.12±0.05	0.42±0.01	2.64±0.03	8.18±0.11	186.31±1.01	11.31±0.16	3.98±0.11	2.4±0.05	74.43±1.62	0.04±0.01	50±0.45	32.82±0.22	85.47±1.24	59.72±0.38	0.49±0.01	0.43±0.01	0.09±0.02
20	01Z5000065	Hruszowska	FE	18.94±0	119.67±5.34	14.26±0.49	23.01±1.27	493.99±18.36	595.62±8.25	68.44±0.29	20.38±0.24	7.05±0.15	0.29±0.02	0.67±0.01	1.16±0.03	7.8±0.04	192.2±4.66	7.07±0.17	4.99±0.08	1.77±0.04	73.52±0.64	0.14±0.02	40.16±0.71	26.39±0.44	65.72±0.31	48.73±1.58	0.39±0	0.28±0.01	n.d.
21	01Z5000066	Prego	FE	16.34±0	122±8.97	14.56±0.42	16.44±0.62	351.15±7.89	522.11±5.86	40.48±0.22	15.77±0.25	4.48±0.06	0.34±0.05	0.52±0	1.15±0.05	4.87±0.05	170.17±2.42	7.35±0.29	5.25±0.1	1.43±0.05	59.62±1.33	0.25±0.02	36.7±0.3	21.87±0.32	76.44±0.91	53.54±0.9	0.59±0.01	0.32±0.01	n.d.
22	01Z5000067	Chernigovskaya 17	FE	15.84±0	103.2±7.69	14.63±0.24	14.47±0.1	431.65±2.64	478.80±7.52	56.25±0.85	15.21±0.4	6.12±0.1	0.24±0.04	0.51±0	1.54±0.04	4.89±0.01	181.79±3.87	5.59±0.22	4.36±0.26	1.62±0.02	48.94±1.58	0.26±0.01	29.04±0.28	17.08±0.27	48.7±0.6	35.82±0.58	0.28±0.01	0.22±0	n.d.
23	01Z5000069	Vychodosl. krajova	FE	20.46±0	76.33±5.62	14.33±0.07	15.56±0.88	413.11±9.48	621.54±14.49	54.48±1.29	25.12±0.56	5.84±0.09	1.33±0.05	0.56±0.02	2.07±0.01	9.07±0.15	200.46±5.42	6.41±0.04	6.53±0.46	2.43±0.02	47±1.89	0.34±0.03	42.95±0.7	29.64±0.49	91.56±2.41	59.2±1.34	0.75±0.03	0.27±0.01	n.d.
24	01Z5000070	Spacinska 1	FE	18.14±0	106.6±11.92	14.38±0.29	14.29±0.61	372.55±15.26	426.80±7.01	40.49±0.18	16.89±0.33	3.53±0.13	0.15±0	0.42±0.01	0.75±0	4.38±0.14	174.15±3.61	3.43±0.21	2.8±0.35	3.18±0.09	36.19±0.34	0.18±0.02	25.23±0.21	17.97±0.28	45.04±1	30.09±0.8	0.36±0.02	0.15±0	n.d.
25	01Z5000071	Dozhdik	FE	21.78±0	81.4±8.89	14.27±0.08	15.28±0.24	461.97±2.11	960.54±3.51	68.19±0.45	52.19±0.55	7.98±0.09	1.73±0.03	0.57±0	2.11±0.01	7.61±0.12	268.14±0.9	10.75±0.32	7.28±0.22	3.06±0.03	91.94±0.68	0.08±0.01	77.15±1.21	63.84±0.41	137.71±1.61	97.85±1.5	0.49±0	0.35±0.01	n.d.
26	01Z5000072	Sudtirol Nr. 3	FE	18.43±0	113.9±16.78	14.04±0.06	10.65±0.27	338.17±8.39	548.83±6.59	37.18±0.4	14.45±0.16	4.41±0.06	0.54±0.05	0.41±0.01	1.95±0.01	4.17±0.04	203.31±1.86	9.01±0.38	4.27±0.03	2.77±0.06	68±1.9	0.07±0	39.66±0.52	33.02±0.41	61.53±0.77	44.19±1.05	0.5±0	0.23±0.01	n.d.
27	01Z5000095	Kora-I	FE	19.4±0	105.3±9.2	13.98±0.17	21.61±0.38	426.79±5.23	591.65±7.01	49.04±0.56	18.08±0.41	5.27±0.05	0.18±0.03	0.57±0	0.89±0.03	6.58±0.03	213.33±2.64	7.68±0.06	4.43±0.16	2.55±0.05	52±0.58	0.09±0	44.36±0.7	25.14±0.54	82.06±1.98	53.8±0.46	0.52±0.01	0.22±0	n.d.
28	01Z5000111	Emka-I	FE	25.42±0	95.7±5.8	14.42±0.13	11.72±0.34	526.96±1.04	704.80±6.92	51.47±0.56	20.35±0.36	6.92±0.2	0.66±0.01	0.52±0	2.05±0.02	10.9±0.04	270.99±4.06	6.45±0.12	5.82±0.13	7.24±0.07	65.44±0.94	0.05±0.01	46±0.69	32.45±0.22	85.31±0.87	59.43±0.68	0.37±0	0.47±0.01	n.d.
29	01Z5000112	Gema	FE	12.99±0	100.4±8.48	14.48±0.15	17.49±0.58	435.79±3.17	767.82±16.06	73.86±1.33	21.44±0.7	7.34±0.18	0.35±0.04	0.57±0.01	1±0.02	8.1±0.18	232.85±2.65	19.08±0.52	5.83±0.11	3.61±0.02	111.77±2.57	0.08±0	52.9±1.42	39.58±1.68	94.4±2.36	64.06±2.1	0.8±0.01	0.27±0.01	n.d.
30	01Z5000113	Lopfe	FE	15.14±0	114.1±8.4	15.14±0.03	15±0.2	320.23±10.59	465.75±3.92	29.61±0.14	27.31±0.45	3.4±0.06	1.17±0.03	0.53±0.01	0.86±0.06	4.07±0.05	197.74±2.09	4.15±0.15	4.03±0.07	2.15±0.05	29.17±0.45	0.04±0.01	20.38±0.15	14.72±0.16	55.57±0.6	37.65±0.42	0.38±0.01	0.28±0.01	n.d.
31	01Z5000123	Kara-Dag-I	FE	14.93±0	94.7±5.29	13.76±0.02	22.9±0.2	517.02±2.64	813.01±6.04	95.62±1.5	23.01±0.18	10.23±0.12	0.91±0	0.53±0.01	2.38±0.02	8.85±0.06	321.21±2.38	15.1±0.55	7.01±0.06	1.34±0.02	95.7±0.31	0.13±0	40.06±0.6	25.4±0.44	78.09±0.21	53.88±0.44	0.48±0	0.34±0	n.d.
32	01Z5000127	Jana	FE	22.48±0	105.9±8.19	14.45±0.05	21.29±0.72	331.48±13.66	631.33±0.90	30.3±0.36	15.79±0.06	4.02±0.03	0.44±0	0.52±0	0.89±0.04	9.13±0.08	191.98±0.2	8.06±0.3	3.98±0.03	2.28±0.02	83.63±0.36	0.14±0.01	53.41±0.5	36.69±0.18	96.34±0.17	67.52±0.46	0.46±0	0.39±0	n.d.
33	01Z5000128	Panda-I	FE	15.29±0	117.4±12.45	13.42±0.14	14.95±0.23	359.46±6.39	313.10±4.63	42.54±0.52	10.43±0.08	2.69±0.01	0.13±0	0.27±0.01	0.77±0.04	2.21±0.04	104.82±1.85	4.88±0.16	0.96±0.05	1.11±0.07	24.12±0.22	n.d.	18.82±0.35	18.87±0.26	39.21±0.9	28.34±0.41	0.11±0	0.05±0.01	n.d.
34	01Z5000129	Luba	FE	17.85±0	125.6±8.52	13.25±0.02	16.58±0.67	461.76±2.18	548.65±3.12	53.01±0.43	19.75±0.23	4.54±0.04	0.46±0.03	0.39±0.01	1.3±0.01	5.55±0.02	229.62±1.69	5.23±0.09	2.8±0.1	3.59±0.05	38.83±0.25	0.03±0	31.89±0.43	25.25±0.18	61.38±0.25	38.85±0.6	0.24±0	0.19±0.01	n.d.
35	01Z5000131	Ceska krajova	FE	13.41±0	157.3±12.95	14.53±0.13	15.05±1.16	355.14±8.96	492.10±2.35	57.8±0.19	20.78±0.3	6.56±0.12	0.35±0.06	0.53±0.04	2.78±0.06	4.36±0.62	224.67±1.02	4.51±0.05	4.38±0.26	3.64±0.05	40.71±0.17	0.04±0	20.32±0.53	12.95±0.09	38±0.58	23.53±0.08	0.45±0	0.2±0	0.07±0.03
36	01Z5000133	Roksolana	FE	23.75±0	115.7±7.59	13.93±0.1	15.49±0.03	453.02±11.12	567.73±4.30	50.52±0.53	17.69±0.16	4.4±0.19	0.7±0.01	0.29±0.01	1.51±0.01	6.26±0.07	155.85±0.78	8.69±0.21	2.72±0.03	1.31±0.01	71.99±0.49	0.02±0	51.14±0.91	38.91±0.69	78.5±0.68	51.83±0.71	0.53±0.01	0.21±0	0.01±0
37	01Z5000134	Rubra	FE	15.5±0	124.1±12.75	15.3±0.15	14.01±0.84	299.25±12.16	692.33±33.70	26.21±0.63	18.89±0.53	3.67±0.09	0.28±0.07	0.49±0.01	4.16±0.11	4.08±0.04	245.63±14.62	30.93±0.92	8.36±0.31	3.32±0.04	128.44±7.98	0.29±0	43.5±1.26	34.25±1.29	68.28±3.16	47.54±2.33	0.57±0.01	0.18±0.01	n.d.
38	01Z5000140	Tempest	FE	6.95±0	134.3±11.31	16.01±0.2	19.98±0.84	450.2±14.27	1362.30±19.61	89.16±0.89	30.68±0.84	14.71±0.01	2.43±0.02	1.15±0.01	6.14±0.06	17.8±0.15	494.99±10.66	18.31±0.63	15.63±0.22	9.42±0.1	120.6±1.01	0.12±0.01	110.7±1.35	76.54±1.42	174.57±3.26	125.37±2.46	2.22±0.05	0.85±0.01	n.d.
39	01Z5000141	Sweden-1	FE	18.95±0	104.5±6.39	14.57±0.01	24.67±0.12	920.75±10.52	695.53±9.75	70.02±1.31	19.74±0.75	11.97±0.22	1.86±0.09	0.36±0.01	3.35±0.01	6.18±0.7	304.45±3.9	8.85±0.26	10.4±0.46	5.52±0.11	59.67±0.52	0.08±0	36.57±1.2	28.75±0.28	57.5±1.08	41.75±0.21	0.37±0.01	0.35±0.02	n.d.
40	01Z5000143	CD 7272	FE	11.6±0	122.9±21.04	14.91±0.3	21.11±0.58	451.16±2.12	636.46±4.02	40.76±0.57	18.79±0.35	6.05±0.19	0.47±0.04	0.56±0.01	2.15±0.09	9.81±0.15	235.13±0.4	9.83±0.15	9.13±0.34	2.81±0.02	76.62±1.21	0.03±0	42.54±0.58	31.73±0.49	67.51±0.27	52.48±0.34	0.58±0	0.38±0.02	n.d.
41	commercial variety	Bamby	FE	16.61±0	123.9±14.33	18.25±0.25	17.09±0.67	376.33±3.14	513.42±6.90	30.16±0.45	28.88±0.43	4.32±0.04	0.53±0.01	0.48±0.01	1.13±0.01	9.18±0.2	178±2.9	5.47±0.13	5.7±0.11	2.1±0.03	52.84±0.41	0.04±0.01	27.63±0.61	15.72±0.17	63.16±1.08	48.7±1	0.38±0.01	0.28±0	0.12±0.03
42	commercial variety	Billy	FE	12.26±0	80.86±10.99	15.42±0.2	18.34±1.44	412.16±2.12	462.14±2.50	35.85±0.45	22.02±0.26	5.54±0.07	0.46±0.01	0.49±0	0.87±0.02	9.94±0.04	187.6±1.09	11.88±0.22	8.73±0.09	4.65±0.13	89.39±0.8	0.02±0.01	12.97±0.08	5.42±0.08	18.22±0.08	15.07±0.28	0.27±0.01	0.33±0.01	0.02±0.01
43	commercial variety	Čebelica	FE	12.59±0	111.8±20.37	17.93±1.00	12.1±0.55	506.2±4.70	458.65±10.19	36.29±0.85	12.57±0.17	3.44±0.05	0.28±0.02	0.53±0.01	2.46±0.07	6.58±0.16	178.04±4.28	3.77±0.07	3.62±0.17	3.6±0.06	26.1±0.71	0.04±0	31.26±0.52	20.48±0.35	63.83±1.67	45.56±1.15	0.66±0.01	0.15±0	n.d.
44	commercial variety	Eva	FE	13.36±0	90.6±10.57	17.04±0.71	10.45±0.23	321.3±2.10	464.17±3.62	27.11±0.11	20.28±0.29	2.97±0.03	0.14±0	0.56±0.01	0.84±0.01	5.23±0.06	232.17±3.63	3.12±0.07	5.78±0.44	2.08±0.03	15.32±0.09	0.1±0.01	19.77±0.27	12.23±0.22	53.9±0.3	36.07±0.12	0.72±0.01	0.14±0	n.d.
45	commercial variety	Kora-II	FE	14.94±0	122.2±27.08	16.5±0.12	16.64±0.29	494.54±38.41	660.40±16.32	60.49±0.54	16.02±0.38	6.7±0.09	0.56±0.04	0.53±0.01	2.02±0.04	7.89±2.05	239.28±6.56	7.45±0.26	7.17±0.18	2.84±0.02	46.79±0.69	0.09±0.01	49.87±0.65	33.82±0.52	89.54±1.72	63.61±0.9	0.98±0.02	0.19±0	0.09±0.01
46	commercial variety	La Harpe	FE	11.58±0	120.4±22.69	18.62±0.53	18.11±1.2	112.89±5.28	681.47±11.92	90.55±1.17	15.02±0.29	11.85±0.28	1.45±0.03	0.53±0.01	3.46±0.04	7.51±0.12	298.41±6.19	7.32±0.15	6.4±0.17	3.08±0.04	41.28±0.57	0.06±0.02	34.35±0.37	25.7±0.52	64.65±1.01	45.05±1.19	0.65±0.01	0.2±0	n.d.
47	commercial variety	Panda-II	FE	11.76±0	112±16.11	15.86±0.33	11.57±0.12	344.76±1.55	503.30±3.46	37.79±0.41	15.33±0.24	4.04±0.05	0.55±0.01	0.42±0.01	1.17±0.04	8.33±0.05	190.33±1.73	10.69±0.16	4.35±0.05	1.38±0.06	45.73±0.94	0.05±0	26.62±0.29	18.03±0.31	68.96±0.45	44.52±0.43	0.65±0	0.16±0.01	0.02±0
48	commercial variety	Zita	FE	7.31±0	149.2±26.2	15.44±0.15	22.63±0.59	562±9.94	940.38±11.08	61.81±0.7	26.6±0.26	9.17±0.17	1.16±0.01	0.57±0	2.08±0.04	20.72±0.23	259.82±4.58	15.33±0.39	10.25±0.39	2.79±0.09	109.53±1.77	0.32±0.03	88.76±0.33	69.11±1.03	118.19±1.34	94.54±1.71	0.75±0.02	0.38±0.01	n.d.
49	commercial variety	Zoe	FE	7.91±0	131.1±24.4	15.71±0.14	13.91±0.97	342.68±17.85	407.19±6.28	34.14±0.48	11.2±0.15	3.55±0.01	0.15±0.02	0.41±0.01	0.55±0.03	7.84±0.06	157.72±3.61	5.29±0.18	3.96±0.11	1.71±0.02	44.46±1.08	0.2±0.04	26.52±0.12	16.18±0.36	43.61±0.66	29.94±0.15	0.37±0.01	0.19±0	0.01±0
50	check variety	Jana CV-I	FE	20.5±0	99.3±12.05	13.96±0.11	15.51±0.53	460.51±20.97	627.36±7.60	55.47±0.61	14.37±0.09	9.04±0.09	1.3±0.03	0.42±0.01	2.84±0.04	9.29±0.15	201.29±3.66	10.37±0.07	3.33±0.04	3.02±0.06	57.18±0.75	0.21±0.05	51.43±0.87	38.14±0.48	84.29±0.42	60.11±0.57	0.08±0	0.23±0	n.d.
51	check variety	Špačinská CV-I	FE	22.19±0	117.5±12.78	13.62±0.02	12.29±1.16	406.98±27.66	691.82±5.31	71.81±0.56	27.87±0.16	7.7±0.02	1.42±0.02	0.39±0.01	2.64±0.02	9.06±0.14	243.82±4.89	10.67±0.24	10.67±0.19	4.32±0.06	70.13±1.15	0.34±0.01	42.26±0.62	34.06±0.43	69.65±1.59	46.28±0.14	0.17±0	0.22±0	n.d.
52	UC0100100	Hibridnaya	FE	15.61±0	106.1±11.95	13.72±0.04	18.67±0.64	361.47±16.85	552.19±6.87	39.97±0.61	23.69±0.68	5.57±0.08	0.68±0.16	0.27±0.01	1.78±0.01	7.94±0.02	188.34±3.54	6.75±0.09	10.86±0.22	6.28±0.12	55.56±1.59	0.29±0.02	40.22±0.74	29.36±0.17	61.89±0.4	39.96±0.49	0.2±0	0.26±0	n.d.
53	UC0100115	Bogatir-I	FE	15.67±0	113.9±10.96	14.04±0.34	15.87±0.09	354.81±19.61	944.80±3.52	50.26±0.68	37.9±0.44	7.81±0.03	3.99±0.05	0.48±0.01	13.3±0.16	8.72±0.03	299.45±1.67	16.04±0.37	16.73±0.06	7.29±0.05	108.81±0.75	0.38±0.02	70.39±0.65	61.19±0.22	115.2±0.36	75.28±0.36	0.62±0	0.34±0.01	n.d.
54	UC0100170	Krupnoplodnaya	FE	20.5±0	104.7±8.54	14.12±0.02	25.63±1.12	455.89±38.84	656.00±1.16	63.35±0.43	32.08±0.53	8.45±0.03	1.56±0.03	0.43±0.01	6.16±0.11	6.23±0.05	276.41±1.8	7.69±0.24	12.97±0.18	16.21±0.13	66.13±0.48	0.35±0.05	27.29±0.41	19.45±0.33	42.39±0.37	28.55±0.22	0.22±0	0.21±0.01	n.d.
55	UC0100210	Bogatir-II	FE	13.7±0	91.7±6.1	13.9±0.39	19.33±0.32	481.77±25.99	679.60±20.52	54.36±0.96	34.75±0.96	6.87±0.06	1.18±0.02	0.56±0	3.97±0.09	8.1±0.22	249.48±9.78	12.31±0.26	13.18±0.43	3.61±0.04	91.49±3.42	0.35±0.02	36.99±0.16	28.62±0.92	52.85±1.14	36.21±1.66	0.44±0.01	0.23±0	n.d.
56	UC0100212	Mistsevii 31	FE	13.9±0	93.7±9.17	14.02±0.14	14.3±1.31	477.88±23.09	1065.40±55.80	71.44±1.86	39.28±0.68	9.77±0.13	4.94±0.06	0.54±0.01	21.87±0.48	11.95±0.11	319.69±21.18	25.4±2.06	19.7±1.29	5.08±0.15	124.33±9.03	0.3±0.05	84.46±4.54	68.04±4.07	115.73±5.25	85.46±5.7	0.82±0.02	0.42±0.02	n.d.
57	UC0100276	Bolshevik-Albaniya	FE	15.67±0	97.4±9.61	14.16±0.27	13.76±0.82	407.69±15.15	631.84±42.11	60.3±2.72	21.79±1.47	7.79±0.42	1.55±0.15	0.35±0.03	2.62±0.19	9.1±0.96	204.27±11.94	10.91±1.07	14.17±3.02	5.18±0.15	70.5±5.52	0.28±0.04	43.32±1.67	32.05±2.66	70.73±4.61	43.57±3.14	0.44±0.03	0.49±0.03	n.d.
58	UC0100277	UC0100277	FE	16.24±0	115.7±12.17	14.83±0.24	16.84±1.04	363.66±13.33	602.77±4.31	53.19±0.13	20.91±0.2	7.86±0.04	1.35±0.01	0.38±0	3.89±0.03	10.85±0.19	268.05±2.8	9.5±0.28	18.88±0.4	4.86±0.02	60.97±0.68	0.03±0	26.64±0.39	19.08±0.19	37.25±0.43	25.47±0.26	0.25±0	0.27±0.01	n.d.
59	UC0100278	UC0100278	FE	14.27±0	122.6±10.46	14.66±0.19	15.64±0.58	337.42±1.21	733.08±6.68	70.92±0.57	26.36±0.34	8.11±0.05	2.04±0.03	0.4±0	4.88±0.06	8.11±0.14	194.44±4.22	15.76±0.56	14.9±0.11	6.85±0.08	122.1±0.28	0.08±0.01	52.56±0.1	42.5±0.09	73.26±0.81	52.63±0.1	0.35±0.01	0.31±0.01	n.d.
60	UC0100279	UC0100279	FE	14.95±0	113.3±6.62	13.92±0.26	17.99±0.55	311.96±21.86	825.47±14.94	72.76±0.91	35.26±0.54	9.38±0.19	2.28±0.07	0.43±0	6.56±0.15	8.23±0.13	236±5.21	13.29±0.1	17.22±0.31	5.03±0.04	116.44±1.64	0.06±0.01	62.19±1.26	54.11±1.58	80.7±1.37	59.15±1.06	0.35±0	0.26±0	n.d.
61	UC0100280	UC0100280	FE	18.85±0	139.8±12.89	13.56±0.13	16.92±1.26	384.43±13.76	726.46±14.38	46.56±1.17	39.75±1.47	5.03±0.11	1.48±0.09	0.31±0.03	3.04±0.19	4.89±0.88	230.1±2.21	12.05±0.2	5.87±0.16	3.77±0.06	94.78±1.52	0.02±0.01	41.53±1.13	42.97±1.06	87.44±1.83	60.11±1.4	0.29±0.01	0.37±0.02	n.d.
62	UC0100281	UC0100281	FE	12.87±0	126.5±12.3	13.98±0.16	17.72±0.85	344.47±12.95	623.48±5.74	30.75±0.28	29.02±0.09	5.64±0.02	1.43±0.01	0.36±0.01	3.39±0.04	6.86±0.03	241.7±3.5	17.74±0.14	11.66±0.15	5.16±0.03	120.61±1.66	0.04±0.02	26.15±0.38	21.3±0.37	36.41±0.48	27.22±0.35	0.21±0	0.52±0.03	n.d.
63	UC0100282	UC0100282	FE	9.23±0	129.9±14.66	14.44±0.22	27.81±0.51	527.66±25.99	995.82±61.05	61.56±2.58	33.44±1.13	9.31±0.34	4.78±0.06	0.57±0	8.29±0.14	8.25±0.12	290.33±18.33	37.14±2.88	16.43±0.88	6.55±0.21	171.12±14.16	0.08±0.01	59.66±2.8	54.56±3.77	105.56±6.7	80.74±6.39	0.48±0.02	0.51±0.04	n.d.
64	UC0100283	UC0100283	FE	10.21±0	133±4.69	17.42±0.02	12.35±0.05	325.93±3.13	435.62±7.19	14.2±0.28	8.51±0.4	2.41±0.08	0.15±0.02	0.48±0.03	1.05±0.04	4.78±0.54	171.24±1.83	7.46±0.19	11.69±0.35	2.99±0.1	75.74±0.97	0.01±0	24.19±0.91	24.49±0.66	39.01±0.35	33.14±0.99	0.42±0.01	0.24±0.01	n.d.
65	UC0100285	Tetraploidnaya	FE	12.79±0	118.3±18.52	13.95±0.23	25.12±0.07	440.84±4.41	795.83±11.53	75.58±0.6	14.26±0.25	8.03±0.04	1.26±0.01	0.49±0.01	9.87±0.16	5.28±0.07	243.08±4.57	20.32±0.52	10.47±0.1	3±0.06	109.31±2.34	0.06±0	55.75±1.07	55.73±0.49	91.15±0.73	70.7±1.9	0.39±0.01	0.31±0.01	n.d.
66	UC0100361	Sadkom	FE	15.11±0	112.63±10.68	14.03±0.47	33.12±0.53	331.44±13.17	952.85±8.05	99.6±1.64	29.17±0.2	15.42±0.05	2.56±0.03	0.4±0.01	3.99±0.06	9.42±0.21	260.49±4.25	18.11±0.39	8.88±0.08	4.75±0.08	98.6±0.68	0.12±0.01	70.53±0.96	65.68±0.27	125.53±0.25	97.63±0.77	0.45±0.01	0.37±0	n.d.
67	UC0100362	Belorusk. gomostilnaya	FE	17.54±0	122.1±18.62	13.96±0.09	18.54±0.81	453.89±23.98	643.62±24.20	65.64±1.28	32.8±0.84	9.14±0.38	1.95±0.17	0.42±0.02	4.98±0.11	3.83±1.25	240.49±9.29	24.72±0.48	6.61±0.28	4.95±0.15	116.6±6.28	0.08±0	21.73±0.47	18.35±0.46	31.22±0.73	20.92±0.6	0.31±0.01	0.28±0.02	n.d.
68	UC0100365	Gornoglazka	FE	10.14±0	90.67±12.26	15.47±0.93	29.36±0.15	583.74±8.99	671.70±14.35	45.39±1.12	14.12±0.34	5.51±0.11	0.51±0.02	0.71±0.02	1.26±0.07	11.28±0.13	209.68±4.21	13.02±0.45	6.02±0.11	2.83±0.05	78.41±2.45	0.06±0.01	56.35±1.02	42.12±0.25	94.61±2.65	63.03±1.37	0.55±0.01	0.21±0	0.12±0.03
69	UC0100912	Serebrysta	FE	20.69±0	104.5±28	14.02±0.01	17.7±0.8	543.5±7.9	681.55±3.69	50.28±0.43	24.92±0.37	6.27±0.09	3.6±0.02	0.26±0	4.06±0.05	4.51±0.1	226.15±2.44	20.58±0.09	10.34±0.17	4.13±0.06	121.27±1.01	0.04±0.01	33.46±0.3	30.29±0.59	61.73±0.36	46.07±0.74	0.28±0	0.3±0.01	n.d.
70	UC0100946	UC0100946	FE	19.42±0	123±11.45	13.84±0.42	16.58±0.02	421.35±2.11	530.83±6.10	46.02±0.33	21.72±0.18	5.03±0.07	0.54±0.07	0.26±0.01	1.51±0.01	4.64±0.01	185.64±3.66	18.68±0.46	5.48±0.14	3.78±0.1	125.81±1.68	0.02±0	18.65±0.14	17.16±0.14	27.68±0.4	21±0.21	0.13±0.01	0.19±0.01	n.d.
71	UC0100948	Mosteapaz	FE	20.05±0	98.8±8.47	13.25±0.01	15.88±0.25	431.59±12.65	531.76±7.52	50.6±0.11	20.96±0.37	4.73±0	1.02±0.03	0.35±0	8.91±0.14	4.03±0.09	198.7±3.04	10.23±0.34	5.6±0.28	17.2±0.06	67.37±1.81	0.08±0	23.71±0.22	22.61±0.52	41.54±0.63	27.72±0.67	0.25±0.01	0.17±0.02	n.d.
72	UC0100949	Olmemil	FE	20.96±0	92.1±3.88	14.12±0.12	19.35±0.19	416.52±20.46	488.47±6.41	31.86±0.65	23.79±0.26	4.5±0.06	2.2±0.05	0.25±0	2.27±0.07	4.33±0.05	175.49±3.53	7.34±0.11	5.64±0.1	3.87±0.09	65.83±1.3	0.04±0	26.41±0.14	22.49±0.39	47.33±0.19	34.23±0.85	0.14±0	0.15±0	n.d.
73	UC0100988	Mig	FE	17.64±0	132.6±12.93	14.63±0.21	18.63±0.81	457.88±12.08	657.85±3.25	57.59±0.33	27.3±0.2	6.21±0.13	1.98±0.01	0.37±0	3.13±0.04	4.82±0.02	230.21±1.23	13.94±0.34	4±0.03	3.91±0.04	81.28±1.13	0.03±0	37.17±0.57	35.33±0.49	66.64±0.26	49.33±1.16	0.34±0	0.18±0	n.d.
74	UC0100991	Belorusk. odnostebelnaya	FE	19.53±0	111.6±17.95	13.45±0.05	15.27±0	454.00±14.16	352.93±5.41	38.43±0.42	14.26±0.2	3.46±0.01	0.19±0	0.14±0	1.36±0.04	1.8±0.01	125.15±3.13	3.3±0.08	1.78±0.06	2.12±0.04	24.87±0.37	0.01±0	21.33±0.25	19.07±0.45	48.97±0.9	30.27±0.46	0.11±0	0.07±0	n.d.
75	UC0101092	Skorospelaya 81	FE	19.91±0	116.8±10.12	13.61±0.2	19.8±0.16	518.20±16.30	625.36±8.87	60.52±0.83	17.14±0.22	6.46±0.09	1.04±0.03	0.26±0	3.07±0.05	7.4±0.17	213.51±3.48	7.95±0.14	7.36±0.04	4.12±0.06	62.39±1.44	0.03±0.01	47.11±0.76	44.48±0.66	67.68±0.69	48.88±0.39	0.21±0	0.18±0	n.d.
76	UC0101095	Shinano 1	FE	17.19±0	126.6±11.8	14.3±0.03	13.19±0.18	407.53±5.81	486.74±0.70	46.72±0.36	17.67±0.14	3.64±0.03	1.13±0.01	0.24±0	4.02±0.12	3.03±0.02	145.01±0.39	5.2±0.21	3.93±0.12	3.86±0.02	38.54±0.09	0.01±0	37.95±0.16	36.84±0.16	71.16±0.53	45.57±0.53	0.24±0	0.15±0	n.d.
77	UC0101109	Gorets vuzkolistii	FE	16.23±0	118.6±10.38	13.53±0.38	15.18±1.25	447.25±8.45	488.47±6.66	38.72±0.47	17.96±0.14	5.03±0.08	0.17±0.02	0.28±0	0.95±0.03	3.47±0.07	188.51±3.11	3.98±0.09	3.47±0.04	2.1±0.04	41.49±1.23	0.02±0	35.32±0.45	27.39±0.34	57.83±0.98	39.89±0.38	0.18±0.01	0.13±0	n.d.
78	UC0101129	Kara-Dag-II	FE	14.77±0	125.7±8.33	14.44±0.12	20.06±1.19	530.34±21.07	658.38±14.46	38.8±0.85	21.9±0.49	5.2±0.1	0.7±0.03	0.38±0.01	1.91±0.02	10.22±0.26	243.52±6.74	9.97±0.07	8.31±0.31	6.62±0.19	76.37±1.38	0.05±0	38.7±0.88	29.44±0.7	78.67±1.41	54.16±1.13	0.37±0	0.26±0.01	n.d.
79	UC0101155	Kosmeya	FE	19.7±0	126.9±19.89	13.44±0.06	14.51±0.3	434.43±6.31	506.82±3.50	49.82±0.87	24.67±0.25	4.17±0.02	1.46±0.02	0.25±0	2.18±0.04	2.5±0.03	181±2.23	7.9±0.06	4.67±0.06	2.18±0.02	63.39±1.35	0.02±0.01	30.1±0.27	27.35±0.11	43.99±0.35	32.19±0.27	0.2±0	0.12±0	n.d.
80	UC0101182	UC0101182	FE	19.68±0	143.2±17.31	13.47±0.04	16.08±0.67	389.45±3.17	596.27±21.51	63.1±2.04	22.51±0.97	6.06±0.23	0.27±0.02	0.35±0.01	1.75±0.05	5.32±0.1	208.35±9.79	5.17±0.2	4.12±0.21	3.24±0.05	53.63±1.9	0.02±0	36.3±0.44	29.86±0.99	75.75±2.49	51.79±1.41	0.32±0	0.28±0.01	n.d.
81	UC0101319	UC0101319	FE	24.39±0	140.9±14.36	13.58±0.06	15.16±0.04	407.99±8.96	517.10±4.25	43.24±0.43	24.43±0.16	5.76±0.1	0.66±0.02	0.19±0	1.16±0.01	4.63±0.08	193.5±3.1	9.42±0.23	3.89±0.14	2.23±0.01	58.29±0.92	0.04±0.01	26.33±0.28	20.78±0.17	55.21±0.48	37.31±0.64	0.1±0	0.19±0.01	n.d.
82	UC0101496	Radehivska polipshena	FE	14.09±0	122.2±22.23	13.86±0.19	15.2±0.41	475.57±18.84	726.13±3.23	53.79±0.56	29.35±0.34	5.04±0.09	0.63±0.02	0.43±0.01	1.78±0.05	4.93±0.04	234.08±0.98	7.36±0.19	6.9±0.07	2.35±0.04	50.19±0.86	0.06±0.02	48.77±0.58	41.78±0.36	120.39±0.8	82.71±0.44	0.47±0.01	0.22±0	n.d.
83	UC0101642	Determinant 2	FE	14.49±0	115±6.39	14.3±0.06	13.79±0.45	413.26±17.27	474.35±9.90	36.1±0.59	12.76±0.19	4.57±0.09	0.5±0.02	0.34±0.01	2.79±0.05	4.92±0.07	176.18±3.88	4.3±0.23	7.48±0.13	2.34±0.04	34.45±0.81	0.02±0.01	31.63±0.5	21.12±0.4	71.78±2.07	44.24±1.09	0.42±0.02	0.19±0.01	n.d.
84	UC0101679	UC0101679	FE	14.89±0	128.9±11.56	14.42±0.44	16.34±0.63	393.60±5.79	535.55±7.27	34.17±0.47	32.62±0.63	4.98±0.1	0.6±0.03	0.39±0	1.92±0.08	5.87±0.07	206.66±4.69	4.67±0.37	7.8±0.23	3.26±0.03	73.41±2.96	0.02±0	30.32±0.39	21.23±0.76	38.18±0.64	29.97±0.59	0.18±0.01	0.21±0	n.d.
85	UC0101927	UC0101927	FE	13.34±0	112.5±9.94	14.7±0.36	14.57±0.72	370.17±12.64	429.26±11.10	25.23±0.46	19.75±0.34	3.09±0.01	0.63±0.03	0.38±0.01	2.07±0.08	4.02±0.07	166.52±5.29	6.47±0.34	5.99±0.29	1.58±0.04	45.57±1.24	0.01±0	28.5±0.19	22.39±1.18	40.03±0.54	32.18±1.39	0.25±0	0.21±0.01	n.d.
86	UC0101942	UC0101942	FE	16.39±0	129.2±15.05	14.43±0.11	21.71±0.8	460.45±17.39	477.66±3.86	48.52±0.52	28.74±0.22	6.89±0.11	1.38±0.03	0.46±0.01	1.35±0.03	6.65±0.05	157.14±3.44	9.95±0.21	5.71±0.18	1.75±0.04	67.4±0.39	0.01±0	23.42±0.07	17.19±0.06	37.91±0.29	25.94±0.17	0.18±0	0.3±0.01	n.d.
87	UC0101948	UC0101948	FE	14.08±0	114.7±8.11	13.98±0.15	16.27±0.16	455.81±34.79	508.10±1.66	33.16±0.13	14.89±0.12	4.68±0.11	0.23±0	0.49±0.02	0.74±0.05	7.86±0.02	208.35±0.23	6.59±0.1	6.39±0.09	2.23±0.07	45.52±0.75	0.05±0	26.43±0.49	14.19±0.07	67.14±0.58	45.67±0.43	0.29±0.01	0.29±0	n.d.
88	UC0101972	Akademichna	FE	16.89±0	147.7±13.39	15.42±0.44	29.18±0.75	493.34±10.46	922.405±27.849	51.15±1.95	22.79±1.06	7.24±0.34	3.73±0.18	0.47±0.05	6.03±0.3	5.63±0.89	244.08±8.53	10.63±0.31	10.69±0.14	4.53±0.07	100.26±2.61	0.07±0	82.82±3.3	68±2.12	150.14±2.43	120.8±2.78	0.77±0.01	0.42±0	n.d.
89	UC0101979	Malinka	FE	17.77±0	142.5±10.89	14.59±0.22	16.36±0.4	402.45±6.31	417.978±29.452	44.27±1.51	13.07±0.19	4.75±0.22	0.34±0.04	0.4±0.03	2.01±0.12	2.68±0.96	156.21±6.84	4.25±0.27	3.85±0.43	1.66±0.05	24.75±13.96	0.05±0	25.96±0.84	22.4±0.79	55.42±1.1	39.2±2.02	0.37±0.01	0.23±0.05	n.d.
90	UC0101992	Perlyna Podilska	FE	13.48±0	92.75±30.87	14.55±0.47	24.68±0.55	506.05±4.55	534.533±19.061	45.42±0.61	21.25±0.76	5.89±0.09	1.42±0.43	0.37±0	4.17±0.05	4.36±1.47	200.81±7.15	9.53±0.41	5.75±0.14	5.49±0.07	60.43±1.85	0.07±0.01	30.44±0.84	13.78±0.29	56.56±1.39	41.31±1.74	0.28±0	0.18±0.01	n.d.
91	UC0102114	Marta	FE	24.2±0	107.4±7.43	14.04±0.21	31.81±0.85	478.88±7.8	620.314±8.664	69.24±0.32	26.57±0.58	7.78±0.16	1.45±0.04	0.36±0	4.98±0.06	3.45±0.05	241.96±4	8.08±0.22	5.04±0.03	5.44±0.1	44.65±0.44	0.05±0	34.55±0.86	29.85±0.61	59.87±0.93	45.06±0.82	0.23±0	0.23±0	n.d.
92	UC0102165	Kvyetka determinantna	FE	19.31±0	89.71±14.26	14.93±0.07	26.58±1.14	511.95±12.04	579.67±7.086	70.74±1.34	26.14±0.2	7.63±0.15	1.13±0	0.34±0	1.43±0.02	4.14±0.07	210.54±2.4	6.77±0.08	3.03±0.11	2.22±0.07	33.09±0.61	0.02±0.01	33.08±0.6	22.49±0.44	74.18±0.93	50.81±0.94	0.3±0.01	0.18±0	n.d.
93	UC0102185	Ilishevskaya	FE	17.08±0	108.8±18.76	14.95±0.4	23.51±0.92	462.16±6.28	482.541±6.712	40.2±0.53	31.33±0.49	4.72±0.13	1.74±0.04	0.44±0.01	1.79±0.05	5.08±0.02	172.72±2.26	8.48±0.28	4.2±0.07	4.2±0.07	76.19±1.77	0.04±0.01	21.61±0.12	18.3±0.38	29.37±0.36	23.33±0.43	0.38±0.01	0.28±0.01	n.d.
94	UC0102201	Aresa	FE	18.52±0	125.8±10.9	13.83±0.01	23.88±0.92	129.8±7.82	555.264±5.82	57.72±0.51	20.05±0.36	5.18±0.05	0.73±0.01	0.32±0	3.27±0.03	6.02±0.03	188.38±1.81	8.64±0.31	2.9±0.03	5.55±0.07	79.96±1.18	0.02±0	27.37±0.1	24.99±0.65	56.8±0.64	40.07±0.69	0.27±0	0.23±0.01	n.d.
95	UC0102203	Ametist	FE	22.85±0	105.6±5.82	13.83±0.11	22.04±0.87	141.09±7.87	567.917±8.897	43.87±0.33	18.93±0.19	5.42±0.09	0.46±0.01	0.48±0.01	2.04±0.02	6.72±0.02	213.26±5.77	10.35±0.11	6.78±0.19	2.79±0.06	63.39±1.23	0.09±0	33.81±0.84	25.98±0.42	62.85±0.61	43.98±0.36	0.3±0.01	0.32±0	n.d.
96	UC0102205	Feniks	FE	18.35±0	101.4±8.09	13.87±0.38	21.58±1.03	72.85±2.62	580.969±12.262	59.35±1.13	24.92±0.42	6.48±0.17	1.07±0.05	0.34±0	2.35±0.1	5.6±0.11	204.64±4.79	4.79±0.24	4.74±0.01	2.13±0.02	40.8±0.72	0.04±0.01	33.72±0.9	28.72±0.76	76.12±1.65	53.11±1.54	0.3±0.01	0.16±0	n.d.
97	UC0102208	Arno	FE	20.56±0	128.5±8.31	13.73±0.23	17.07±1.07	440.84±2.09	592.179±2.536	51.64±0.63	21.86±0.09	6.52±0.05	1.16±0.02	0.27±0	2.24±0.01	4.72±0.03	224.53±0.66	9.76±0.23	3.9±0.13	3.89±0.07	48.8±0.57	0.06±0.01	35.99±0.46	30.14±0.18	71.89±0.43	46.61±0.12	0.3±0	0.14±0	n.d.
98	UC0100177	Emka-II	FE	26.53±0	152.4±9.31	13.65±0.3	19.57±0.5	91.49±0	859.398±16.562	36.99±0.65	19.89±0.47	4.49±0.03	1.31±0.02	0.24±0.01	3.8±0.08	5.15±0.1	443.46±9.27	5.27±0.19	5.7±0.12	4.77±0.1	60.52±1.08	0.09±0.01	45.36±0.89	42.39±0.43	89.57±1.44	63.69±1.83	0.22±0	0.15±0	n.d.
99	UC0100348	Zelenokvitkova 90	FE	21.32±0	111.3±5.92	13.6±0.14	15.19±0.2	396.73±4.2	745.083±1.879	114.63±1.14	18.71±0.05	20.59±0.04	2.82±0.01	0.29±0	4.3±0.06	4.57±0.06	313.89±0.36	10.51±0.07	8.22±0.47	2.57±0.05	63.79±1	0.25±0.02	30.8±0.15	27.99±0.2	55.29±0.41	39.15±0.4	0.44±0.01	0.17±0	n.d.
100	UC0101698	Krupnopl. shortandinskaya	FE	21.69±0	98.9±7.4	14.27±0.13	16.86±0.61	492.19±5.26	843.626±8.606	68.04±0.98	26.04±0.37	14.01±0.06	4.15±0.04	0.52±0	22.35±0.27	6.98±0.13	245.28±3.55	9.19±0.22	8.29±0.12	3.36±0.09	78.36±1.26	0.08±0.01	70.41±0.78	61.35±1.04	107.56±0.63	79.83±1.33	0.33±0.01	0.31±0.01	n.d.
101	working collection CZ	Aiva	FE	21.45±0	113.8±21.4	13.95±0.2	16.43±0.67	305.7±26.17	640.918±12.463	72.03±0.97	16.67±0.33	8.21±0.04	2.05±0.09	0.39±0.01	4.88±0.06	8.52±0.11	206.6±5.34	17.02±0.39	5.29±0.21	6.69±0.03	88.07±2.71	0.04±0	45.26±0.68	36.43±0.76	56.14±1.03	39.06±0.85	0.2±0	0.13±0	0.01±0
102	working collection CZ	Nostran	FE	16.22±0	140.7±8.31	14.58±0.01	15.37±0.3	530.76±5.24	855.381±11.716	78.37±1.44	19.82±0.14	10.37±0.14	3.2±0.04	0.6±0	15.69±0.15	6.61±0.07	301±4.76	13.99±0.54	8.38±0.35	6.41±0.02	99.33±1.01	0.03±0	55.07±0.96	53.77±0.86	90.01±1.44	62.37±1.22	0.45±0.01	0.28±0	n.d.
103	working collection CZ	From Poland	FE	20.81±0	118±14.64	13.39±0.09	19.13±1.13	203.32±13.07	686.081±3.529	89.41±1.1	24.77±0.24	8.8±0.06	1.59±0.02	0.39±0.01	2.96±0.04	5.14±0.05	273.92±2.15	7.81±0.21	4.17±0.08	2.66±0.03	58.48±0.3	0.03±0.01	34.52±0.22	27.79±0.23	63.83±0.63	47.93±0.68	0.26±0	0.15±0	n.d.
104	PI 647594	Tokyo/PA 011	FE	15.71±0	107.3±3.29	13.45±0.12	31.02±0.94	489.34±15.66	599.685±5.439	72.98±1.03	25.77±0.21	8.73±0.04	0.93±0.01	0.34±0.01	2.36±0.1	4.73±0.05	263.33±2.39	11.78±0.14	6.05±0.08	2.56±0.06	65.17±0.74	0.02±0.01	19.96±0.23	18.47±0.06	36.75±0.44	27.96±0.53	0.17±0.01	0.19±0.01	n.d.
105	PI 647598	Pulawska/PA 054	FE	10.52±0	100.5±9.6	14.93±0.36	32.49±1.35	296.87±2.09	662.522±24.716	58.48±1.15	25.81±0.83	6.25±0.21	3.63±0.16	0.5±0.02	3.29±0.14	8.3±0.12	202.75±8.23	12.81±0.65	6.61±0.29	4.6±0.07	106.09±5.75	0.09±0.01	45.43±1.48	33.39±1.21	57.29±1.48	48.69±2.15	0.39±0.01	0.37±0.02	n.d.
106	PI 647599	PA 056	FE	15.86±0	128.3±13.46	13.77±0.13	24.61±0.35	405.76±1.59	977.286±7.884	62.3±0.42	35.21±0.56	7.4±0.2	0.69±0.03	0.5±0	1.76±0.03	6.92±0.05	468.83±5.49	10.91±0.51	13.03±0.16	3.51±0.09	111.42±1.11	0.11±0	44.66±0.5	34.05±0.55	78.22±0.98	54.19±0.55	0.49±0.02	0.27±0.01	n.d.
107	PI 647601	Nostrano	FE	12.26±0	107±6.54	13.49±0.27	32.86±2.6	500.69±5.27	656.581±17.274	82.96±1.8	23.34±0.41	9.74±0.23	1.05±0.03	0.47±0	5.64±0.11	12.02±0.12	274.84±9.8	12.34±0.65	5.73±0.13	5.43±0.06	72.73±1.75	0.03±0.01	23.58±0.13	17.9±0.63	42.87±1.16	28.69±0.65	0.51±0.01	0.3±0.01	n.d.
108	PI 647617	Tokyo	FE	14.58±0	115.1±5.5	13.71±0.16	31.27±0.49	486.48±5.28	441.457±8.269	59.73±0.8	15.6±0.3	7.45±0.13	0.72±0.15	0.36±0.01	2.84±0.04	6.16±0.05	149.59±4.24	11.65±0.38	5.41±0.12	4.33±0.02	74.88±2.04	0.05±0	17.09±0.15	12.4±0.1	30.04±0.62	20.38±0.55	0.12±0	0.17±0	n.d.
109	PI 647625	MC 039	FE	22.11±0	84.43±12.58	21.1±0.3	17.12±0.2	431.81±3.68	542.664±13.789	16.06±0.31	16.75±0.43	2.03±0.01	0.05±0.03	0.6±0.02	1.05±0.15	10.62±0.14	205.43±7.48	3.57±0.16	3.19±0.06	2.82±0.01	29.82±0.28	0.04±0	45.83±0.88	27.96±0.71	89.63±1.83	58.65±1.52	0.79±0.01	0.16±0	0.2±0.01
110	PI 647628	MC 044	FE	19.3±0	75.56±7.7	17.7±0	28.99±0.95	432.75±1.58	740.164±1.234	36.21±0.19	13.86±0.07	4.39±0.03	0.66±0.02	0.55±0.01	2.29±0.01	10.94±0.1	249.57±1.3	7.82±0.16	21.11±0.22	5.3±0.05	58.77±1.12	0.17±0.01	53.33±0.8	42.53±0.28	124.86±2.09	80.42±0.7	1.26±0.04	0.37±0.01	0.29±0.03
111	PI 647635	MC 258	FE	11.83±0	119.6±16.91	16.3±0.97	16.88±0.25	435.88±12.02	815.778±1.625	37.68±0.37	23.83±0.25	4.42±0.03	2.76±0.04	0.77±0.01	3.79±0.13	11.77±0.09	281.06±0.59	28.43±0.55	13.22±0.17	2.12±0.03	135.71±1.01	0.04±0.01	54.15±0.57	44.18±0.18	75.75±1.23	56.92±1.22	0.55±0.01	0.27±0.01	n.d.
112	PI 647636	MC 052	FE	17.65±0	99.4±15.27	14.97±0.18	25.67±0.25	489.2±5.79	496.895±2.615	27.78±0.19	19.87±0.33	4.81±0.11	0.72±0.01	0.49±0	1.9±0.03	8.4±0.18	222.64±0.33	8.14±0.18	5.68±0.13	1.74±0.03	48.71±0.41	0.03±0	22.93±0.35	18.85±0.28	44.3±0.29	30.49±0.43	0.33±0.01	0.13±0	n.d.
113	PI 647637	MC 054	FE	11.74±0	107±8.2	16.75±0.86	13.8±0.52	349.56±3.69	665.764±4.213	36.49±0.01	17.05±0.23	6.61±0.18	0.56±0	0.93±0.02	4.45±0.04	10.23±0.12	256.74±1.08	6.85±0.21	16.33±0.27	2.93±0.07	47.87±0.81	0.09±0.01	41.28±1.08	29.03±0.35	93.51±1.19	65.52±1.12	1.16±0.01	0.32±0.01	n.d.
114	PI 633689	MC 056	FE	13.31±0	105±14.16	15.82±0.13	14.84±0.57	351.38±2.63	724.553±12.631	52.1±1.72	26.62±0.51	5.82±0.12	2.99±0.04	0.73±0.01	5.64±0.1	9.63±0.1	243.73±4.29	10.43±0.08	10.51±0.26	2.48±0.03	70.26±1.57	0.04±0	46.73±0.27	32.44±0.49	95.32±1.47	68.66±1.46	0.93±0.02	0.24±0	n.d.
115	PI 647638	MC 060	FE	13.33±0	83.29±18.64	18.05±0.35	10.5±0.4	257.1±3.16	434.538±6.667	34.14±0.43	13.77±0.14	4.79±0.04	0.35±0.02	0.88±0.01	2.39±0.04	11.93±0.06	187.86±4.59	6.17±0.16	20.52±0.45	4.93±0.07	42.84±0.19	0.11±0.01	13.89±0.17	8.52±0.02	33.19±0.46	21.26±0.49	0.39±0	0.57±0.02	n.d.
116	PI 647641	CD 8217	FE	10.22±0	91±7.91	16.56±0.29	27.35±0.71	674.29±2.11	1233.655±7.129	59.89±0.52	30.53±0.15	13.67±0.04	6.67±0.06	0.89±0.01	19.25±0.39	13.6±0.12	627.34±3.9	10.86±0.31	23.03±0.16	10.21±0.12	100.86±0.7	0.16±0.01	58.33±0.48	46.95±0.34	92.73±0.24	66.73±1.05	0.75±0.01	0.38±0	n.d.
117	PI 647643	Gunma Prefectura	FE	11.69±0	88.33±9.67	15.68±0.3	27.27±0.29	359.19±3.66	582.771±4.011	95.35±0.13	9.1±0.1	13.05±0.16	0.65±0.02	0.47±0	1.77±0.08	16.58±0.1	284.84±2.65	8.63±0.27	5.64±0.26	1.87±0.03	77.02±1.24	0.02±0.01	5.25±0.05	2.67±0.01	19.26±0.13	13.85±0.13	0.13±0	0.32±0.01	n.d.
118	PI 647654	CD 7273	FE	12.15±0	89.3±16.69	16.37±0.4	13.99±0.4	333.91±2.11	548.043±7.37	21.38±0.38	30.78±0.16	6.75±0.14	2.38±0.02	0.55±0.01	3.66±0.06	6.02±0.04	222.03±5.18	6.71±0.29	4.62±0.04	4.19±0.06	61.13±0.74	0.01±0	29.65±0.15	25.42±0.46	49.71±0.92	33.2±0.12	0.51±0	0.18±0.01	n.d.
119	PI 647681	Slavyanka	FE	15.7±0	107.8±8.27	15.03±0.14	18.68±0.64	240.18±5.25	495.601±1.873	24.62±0.06	15.42±0.07	4.15±0.01	0.11±0.01	0.64±0.01	2±0.05	7.55±0.04	157.03±0.62	4.65±0.15	8.09±0.08	2.28±0.05	49.53±0.32	0.02±0	37.43±0.57	22.91±0.15	78.65±0.23	55.82±0.36	0.97±0.01	0.64±0.01	n.d.
120	PI 600909	Winsor Royal	FE	15.13±0	102.5±6.34	15.38±0.07	23.81±0.51	410.17±3.16	480.657±27.628	29.18±1.46	10.01±0.62	4.93±0.08	0.95±0.13	0.39±0.01	1.27±0.03	15.3±0.18	199.1±14.39	6.86±0.37	13.03±1.23	6.64±0.02	63.94±4.53	0.03±0.01	19.28±0.26	7.32±0.46	42.04±1.89	33.3±2.3	0.48±0.03	0.35±0.03	n.d.
121	PI 590989	Chaselimadao	FE	12.07±0	86.86±7.94	18.58±0.35	13.43±0.16	272.03±19.44	402.691±4.213	35.86±0.66	7.85±0.1	6.45±0.04	0.08±0	0.58±0	1.08±0.02	11.7±0.08	115.88±1.16	2.73±0.09	8.77±0.06	3.16±0.11	34.14±0.53	0.03±0.01	27.69±0.54	12.44±0.14	66.93±1.43	46.66±0.58	0.71±0	0.26±0	0.03±0.03
122	PI 658433	Manor	FE	16.37±0	107.8±17.26	15.72±0.6	17.28±0.26	513.92±7.84	486.634±6.564	35.19±0.78	36.69±0.53	6.15±0.05	3.53±0.09	0.55±0.01	3.59±0.06	11.55±0.29	155.54±2.27	9.99±0.53	8.96±0.15	3.18±0	59.04±1.12	0.02±0	22.97±0.37	23.58±0.15	29.49±0.73	24.31±0.26	0.24±0	0.28±0.01	n.d.
123	PI 658437	Sperli	FE	11±0	127.1±14.69	14.96±0.26	22.21±1.14	655.17±26.29	545.769±2.766	54.74±0.18	13.77±0.05	9.21±0.11	0.81±0.01	0.52±0	1.58±0.03	7.66±0.03	218.98±1.52	10.99±0.01	6.39±0.08	1.98±0.04	37.97±0.44	0.05±0.01	31.38±0.25	21.02±0.42	64.84±0.6	40.87±0.62	0.47±0	0.29±0.01	n.d.
124	PI 658440	Enka	FE	22.43±0	86.9±13.22	14.35±0.29	20.44±0.58	633.4±34.22	693.093±7.356	58.26±0.17	24.01±0.3	7.21±0.02	0.84±0.01	0.52±0.01	1.81±0.08	10.77±0.05	204.26±3.58	6.7±0.17	5.14±0.08	2.2±0.03	70.01±1.34	0.05±0.01	54.84±0.51	40.58±0.42	99.92±1.04	69.62±0.53	0.42±0.01	0.29±0	n.d.
125	PI 681711	Grechka	FE	15.98±0	68±9.57	15.31±0.25	14.98±0.62	461.27±15.76	435.96±1.21	30.67±0.12	18.46±0.11	4.47±0.02	0.57±0.01	0.47±0.01	2.21±0.04	10±0.08	172.75±0.73	5.35±0.12	4.08±0.14	1.78±0.04	35.15±0.86	0.05±0.01	23.28±0.21	15.23±0.22	48.27±0.37	33.68±0.28	0.3±0.01	0.18±0	n.d.
126	SRGB 5553	SVNDOL2007-41	FE	14.58±0	126.1±24.9	14.7±0.14	19.51±0.9	577.17±23.55	452.633±5.976	42.22±0.26	14.3±0.09	5.45±0.09	0.79±0.18	0.4±0.01	3.4±0.06	7.47±0.06	183.43±3.82	8.17±0.19	5.82±0.06	3.71±0.05	51.95±0.6	0.05±0	22.65±0.19	15.98±0.2	37.92±0.47	25.96±0.11	0.17±0.01	0.24±0.01	n.d.
127	SRGBTBA	HUNORS 2010-9	FE	14.62±0	120±16.43	15.4±0.22	17±0.27	475.93±10.48	426.999±4.092	32.9±0.38	13.62±0.16	5.09±0.09	0.29±0.05	0.49±0.01	1.32±0.05	7.81±0.1	179.24±1.48	2.85±0.03	8.33±0.18	2.83±0.04	18.16±0.14	0.04±0	24.98±0.11	16.75±0.34	51.1±0.97	38.83±0.36	0.51±0.02	0.16±0	n.d.
128	SRGB 5702	SVNGOR 2010-14	FE	18.43±0	118.6±15.49	15±0.13	13.59±0.41	394.48±23.52	426.687±6.857	29.94±0.31	14.62±0.26	3.51±0.09	0.4±0.01	0.39±0.01	1.21±0.05	6.57±0.11	148.78±3.15	4.21±0.06	4.32±0.06	1.38±0.03	35.12±0.68	0.03±0	30.09±0.56	21.22±0.5	62.83±0.96	39.95±0.3	0.37±0.01	0.16±0	n.d.
129	SRGB 2198	Vrhtrebnje	FE	6.24±0	101.9±13.06	17.48±0.06	17.07±0	537.69±26.2	628.629±28.363	30.76±0.34	11.41±0.67	5.5±0.14	0.15±0.02	0.87±0.04	4.64±0.06	10.72±3.49	337.8±14.75	6.04±0.5	16.43±0.9	10.49±0.2	32.54±0.48	0.14±0	26.91±0.14	17.61±0.35	56.56±1.95	36.83±1.35	0.6±0.02	0.34±0.01	n.d.
130	SRGB2222	SRGB2222	FE	10.11±0	83.9±6.92	16.61±1.48	20.32±0.54	515.9±5.23	498.121±1.344	41.18±0.52	11.64±0.07	6.21±0.07	0.38±0	0.64±0.01	2.1±0.02	14.51±0.06	243.74±1.32	13.46±0.22	9.31±0.04	1.8±0.04	59.83±0.58	0.07±0.01	10.62±0.07	6.21±0.11	29.31±0.19	19.98±0.14	0.37±0.01	0.23±0	n.d.
131	SRGB 2265	Gorenje Nekovo, Kanal	FE	9.07±0	105±16.73	16±1.02	19.51±0.32	522.27±20.98	426.717±5.534	26.92±0.38	12.45±0.14	4.29±0.08	0.41±0.02	0.6±0.01	2.08±0.04	10.16±0.03	181.67±2.89	4.17±0.08	7.51±0.14	2.87±0.02	19.17±0.47	0.04±0	23.7±0.27	14.96±0.12	54.85±0.79	37.01±0.39	0.56±0.01	0.29±0.01	n.d.
132	SRGB 2270	Temnica na Krasu	FE	5.48±0	110.3±17.08	19.24±0.57	23.82±0.32	713.53±31.11	743.054±48.862	56.79±0.95	12.39±0.64	12.93±0.85	1.34±0.26	0.86±0.05	11.92±0.19	8.83±2.84	431.07±35.69	10.57±0.7	11.66±0.63	17.93±0.51	43.2±2.02	0.15±0.01	21.19±0.32	16.58±0.6	37.63±1.45	24.83±1.07	0.32±0.01	0.3±0.02	n.d.
133	SRGB 2285	Kleče	FE	8.52±0	69±13.56	18.2±1.35	17.56±0.42	439.44±15.57	433.364±9.531	15.24±0.32	10.81±0.32	3.79±0.07	0.34±0.04	0.48±0.01	1.72±0.03	18.08±0.15	180.33±4.35	5.46±0.05	7.04±0.18	3.44±0.03	43.8±1.34	0.08±0.02	21.69±0.11	23.93±0.59	35.61±0.71	31.8±1.16	0.11±0	0.38±0.01	n.d.
134	SRGB 2296	Brusnice, Novo Mesto	FE	12.25±0	120.4±9.93	20.6±0.12	13.49±0.32	314.79±12.45	447.832±5.343	35.53±0.46	3.8±0.02	3.41±0.03	0.63±0.01	0.54±0.01	3.14±0.08	15.3±0.24	153.29±1.92	4.76±0.23	9.91±0.14	3.65±0.1	39.52±0.17	0.27±0.05	22.99±0.38	16.59±0.32	67.28±0.66	45.78±0.67	1.12±0.02	0.26±0	0.34±0.04
135	check variety	Jana CV-II	FE	29.21±0	82±9.93	14.31±0.19	23.61±0.18	611.32±20.76	742.462±17.181	87.77±0.88	18.71±0.32	8.18±0.42	3.22±1.14	0.43±0.01	10.57±0.16	8.71±0.23	197.48±4.65	9.59±0.18	8.47±0.17	2.65±0.02	60.15±1.42	0.05±0.01	66.25±1.03	58±0.8	96.68±3.4	74.08±1.14	0.49±0	0.19±0	0.17±0.02
136	check variety	Špačinská CV-II	FE	22.03±0	104.3±9.4	15.61±0.31	17.32±0.26	523.24±10.38	516.072±0.719	35.56±0.68	17.28±0.13	4.86±0.03	1.03±0	0.44±0	1.68±0.07	10.38±0.15	179.47±1.22	8.69±0.18	3.95±0.02	1.61±0.01	69.89±0.97	0.04±0.01	33.25±0.03	26.23±0.09	52.29±0.76	40.18±0.37	0.3±0.01	0.24±0	n.d.
All values are expressed as µg/g dry weight. The phenolic compound levels are reported and expressed as mean ± standard deviation. n.d. - not detected. FE-Fagopyrum esculentum. CV-check variety. dw - dry weight. PHE - phenols.
