# Supplementary material for: Breeding Buckwheat for Nutritional Quality in the Czech Republic
Source: Plants (Basel). 2021 Jun 22;10(7):1262. doi: 10.3390/plants10071262 (PMC8309114; doi:10.3390/plants10071262)
Supplement: Supplementary file 1 [file plants-10-01262-s001.zip › Table S4 Mass spectrometric data, negative ionization.xlsx]

## Sheet: List2
Phenolic compound	Elemental composition	Rt (min)	Theoretical mass [M-H]- (m/z)a	Experimental mass [M-H]- (m/z)	NCE*	Typical fragment ions (negative mode, m/z), elemental composition of fragment, mass accuracy (mmu)
Gallic acid	C7H6O5	1.76	169.0137	169.0132	45	125.0232 C6H5O3 (-0.10 mmu); 97.02815 C5H5NO2 (-0.25 mmu)
Procyanidine B3	C30H26O12	3.76	577.1346	577.1341	20	289.0711 C15H13O6 (0.47 mmu); 407.0769 C22H15O8 (0.76 mmu); 125.0233 C6H5O3 (-0.05 mmu)
Procyanidine B1	C30H26O12	3.78	577.1346	577.1340	20	289.0713 C15H13O6 (0.50 mmu); 407.0767 C22H15O8 (0.71 mmu); 125.0234 C6H5O3 (-0.08 mmu)
Catechin	C15H14O6	4.22	289.0712	289.0712	30	245.0814 C11H13O4 (0.52 mmu); 109.0281 C6H5O2 (-0.34 mmu); 203.0704 C12H11O3 (0.16 mmu)
Procyanidine B2	C30H26O12	4.72	577.1346	577.1339	20	289.0714 C15H13O6 (0.45 mmu); 407.0768 C22H15O8 (0.73 mmu); 125.0234 C6H5O3 (-0.08 mmu)
Chlorogenic acid	C16H18O9	4.77	353.0873	353.0868	30	191.0552 C7H11O6 (0.13 mmu)
Caffeic acid	C9H8O4	4.94	179.0344	179.0340	40	135.0440 C8H7O2 (-0.11 mmu); 117.0334 C8H5O (-0.06 mmu)
Epicatechin	C15H14O6	5.51	289.0712	289.0714	30	245.0814 C11H13O4 (0.52 mmu); 109.0281 C6H5O2 (-0.33 mmu); 203.0705 C12H11O3 (0.22 mmu)
Orientin	C21H20O11	7.00	447.0927	447.0925	30	327.0504 C17H11O7 (0.48 mmu); 357.0610 C18H13O8 (0.54 mmu)
Isoorienin	C21H20O11	7.18	447.0927	447.0928	30	327.0505 C17H11O7 (0.61 mmu); 357.0608 C18H13O8 (0.29 mmu)
Vitexin	C21H20O10	7.46	431.0978	431.0969	30	311.0554 C17H11O6 (0.37 mmu); 283.0608 C16H11O5 (0.72 mmu)
Isovitexin	C21H20O10	7.89	431.0978	431.0978	30	311.0555 C17H11O6 (0.46 mmu); 341.0659 C18H13O7 (0.34 mmu)
Hyperoside	C21H20O12	8.01	463.0877	463.0865	30	300.0267 C15H8O7 (0.21 mmu); 271.0244 C14H7O6 (0.73 mmu)
Isoquercetin	C21H20O12	8.13	463.0877	463.0879	30	300.0270 C15H8O7 (0.58 mmu); 271.0244 C14H7O6 (0.73 mmu); 301.0349 C15H9O7 (0.66 mmu)
Rutin	C27H30O16	8.15	609.1456	609.1452	40	300.0267 C15H8O7 (0.27 mmu); 271.0244 C14H7O6 (0.69 mmu); 255.0296 C14H7O5 (0.78 mmu)
Hesperidin	C28H34O15	8.35	609.1820	609.1815	30	301.0710 C16H13O6 (0.35 ppm)
Quercitrin	C21H20O11	8.83	447.0927	447.0929	30	300.0270 C15H8O7 (0.55 mmu); 271.0229 C14H7O6 (0.15 mmu); 178.9975 C8H3O5 (0.02 mmu)
Quercetin	C15H10O7	9.96	301.0348	301.0348	40	151.0024 C7H3O4 (-0.14 mmu); 178.9975 C8H3O5 (-0.01 mmu); 121.0282 C7H5O2 (0.25 mmu)
Naringenin	C15H12O5	10.00	271.0607	271.0607	40	119.0490 C8H7O (-0.13 mmu); 151.0025 C7H3O4 (-0.12 mmu); 177.0181 C9H5O4 (-0.09 mmu)
Kaempferol	C15H10O6	11.01	285.0399	285.0397	70	185.0598 C12H9O2 (0.10 ppm); 93.0332 C6H5O (-0.25 ppm)
Apigenin	C15H10O5	11.18	269.0450	269.0448	60	117.0333 C8H5O (-0.15 mmu); 151.0026 C7H3O4 (0.05 mmu); 149.0232 C8H5O3 (-0.08 mmu); 107.0125 C6H3O2 (-0.21 mmu)
Probenecid	C13H19NO4S	12.13	284.0956	284.0957	30	198.0584 C9H12NO2S (0.19 mmu); 240.1057 C12H18NO2S (0.80 mmu); 164.0739 C6H14NO2S (-0.10 mmu); 141.0004 C6H5O2S (-0.21 mmu)
aTheoretical mass was calculated for a single isotope version at https://www.sisweb.com/referenc/tools/exactmass.htm.
NCE*: normalized collision energy
